# Supplementary material for: Alcelaphine Herpesvirus-1 (Malignant Catarrhal Fever Virus) in Wildebeest Placenta: Genetic Variation of ORF50 and A9.5 Alleles
Source: PLoS One. 2015 May 13;10(5):e0124121. doi: 10.1371/journal.pone.0124121 (PMC4430166; doi:10.1371/journal.pone.0124121)
Supplement: S1 Data — The gene was successfully amplified from 26 AlHV-1 positive wildebeest samples and six AlHV-1 positive vaccine trial cattle samples (TXT) [file pone.0124121.s001.txt]

>A9.5_C500
------------------------------------------------------------
--------------ATGGA-GGGCAGGCGAGTACTTGTACTCTGTTTACTCTCTATATTA
TTTGCAGCATGGTTGCAACCT--AATGACAGTAAGAGAGTTAAAGTTAAA-TTTGGAGCA
TGTCTCAGCCACCTGAGGGACATTCTTAACATCTCTACAGAATGTTTTgtaagtataatt
tgattttatatgcttgctttattttatataactgtattttgtccatgcttttatgcatgt
aaccttttc-tgtgttttagAACATAACATTGAATAACAACAAAACTGGTTGTGAGAATG
AAACACTTGGTAATCCTGATAAGgtatgtgagactacgcttacaggtttcacttttcttc
tttccacctatgatgtggttaacatttattttaattttatttagAAACCAGGGCTTCCAT
GTAGAGACTGCCTTAACTTGACATTGTCAAATAATTCTACCAAATGTCAACATGAAGAAA
GCCGCCTAGA-GAGTGTTTTATTGGAGGTTGGATTGATGCTTCACAATAGATCTATACAA
GTATCCGGGCAATTTGAGAATACAACATGTAGTTCATTTGTAAATGTAACTCTATCAGAA
CTGCTGCAAGGCTGGCTGTCGATGCTGCAGAGGgtatgtgattagttattataa--tttt
tttagctagctctaaagtattatgatattcttacttctatttatttttctttctagTCTT
ATGCATACC-GATATTGTGGCGACCCAAGCCCTAACCATACAAGGTGTCAGGCGTTCTGC
CCAAAGTGA---------------------------------------------------
---------------
>_R_1960
------------------------------------------------------------
-------------------------GGCGAGTACTTGTACTCTGTTTACTCTCTATATTA
TTTGCAGCATGGTTGCAACCT--AATGACAGTAAGAGAGTTAAAGTTAAA-TTTGGAGCA
TGTCTCAGCCACCTGAGGGACATTCTTAACATCTCTACAGAATGTTTTGTAAGTATAATT
TGATTTTATATGCTTGCTTTATTTTATATAACTGTATTTTGTCCATGCTTTTATGCATGT
AACCTTTTC-TGTGTTTTAGAACATAACATTGAATAACAACAAAACTGGTTGTGAGAATG
AAACACTTGGTAATCCTGATAAGGTATGTGAGACTACGCTTACAGGTTTCACTTTTCTTC
TTTCCACCTATGATGTGGTTAACATTTATTTTAATTTTATTTAGAAACCAGGGCTTCCAT
GTAGAGACTGCCTTAACTTGACATTGTCAAATAATTCTACCAAATGTCAACATGAAGAAA
GCCGCCTAGA-GAGTGTTTTATTGGAGGTTGGATTGATGCTTCACAATAGATCTATACAA
GTATCCGGGCAATTTGAGAATACAACATGTAGTTCATTTGTAAATGTAACTCTATCAGAA
CTGCTGCAAGGCTGGCTGTCGATGCTGCAGAGGGTATGTGATTAGTTATTATAA--TTTT
TTTAGCTAGCTCTAAAGTATTATGATATTCTTACTTCTATTTATTTTTCTTTCTAGTCTT
ATGCATACC-GATATTGTGGCGACCCAAGCCCTAACCATACAAGGTGTCAGGCGTT----
------------------------------------------------------------
---------------
>_R_W04
------------------------------------------------------------
---------------------------CGAGTACTTGTACTCTGTTTACTCTCTATATTA
TTTGCAGCATGGTTGCAACCT--AATGACAGTAAGAGAGTTAAAGTTAAA-TTTGGAGCA
TGTCTCAGCCACCTGAGGGACATTCTTAACATCTCTACAGAATGTTTTGTAAGTATAATT
TGATTTTATATGCTTGCTTTATTTTATATAACTGTATTTTGTCCATGCTTTTATGCATGT
AACCTTTTC-TGTGTTTTAGAACATAACATTGAATAACAACAAAACTGGTTGTGAGAATG
AAACACTTGGTAATCCTGATAAGGTATGTGAGACTACGCTTACAGGTTTCACTTTTCTTC
TTTCCACCTATGATGTGGTTAACATTTATTTTAATTTTATTTAGAAACCAGGGCTTCCAT
GTAGAGACTGCCTTAACTTGACATTGTCAAATAATTCTACCAAATGTCAACATGAAGAAA
GCCGCCTAGA-GAGTGTTTTATTGGAGGTTGGATTGATGCTTCACAATAGATCTATACAA
GTATCCGGGCAATTTGAGAATACAACATGTAGTTCATTTGTAAATGTAACTCTATCAGAA
CTGCTGCAAGGCTGGCTGTCGATGCTGCAGAGGGTATGTGATTAGTTATTATAA--TTTT
TTTAGCTAGCTCTAAAGTATTATGATATTCTTACTTCTATTTATTTTTCTTTCTAGTCTT
ATGCATACC-GATATTGTGGCGACCCAAGCCCTAACCATACAAGGTGTCAGGCGTT----
------------------------------------------------------------
---------------
>A9.5_Calf2
------------------------------------------------------------
---------------------------------CTTGTACTCTGTTTACTCTCTATATTA
TTTGCAGCATGGTTGCAACCT--AATGACAGTAAGAGAGTTAAAGTTAAA-TTTGGAGCA
TGTCTCAGCCACCTGAGGGACATTCTTAACATCTCTACAGAATGTTTTGTAAGTATAATT
TGATTTTATATGCTTGCTTTATTTTATATAACTGTATTTTGTCCATGCTTTTATGCATGT
AACCTTTTC-TGTGTTTTAGAACATAACATTGAATAACAACAAAACTGGTTGTGAGAATG
AAACACTTGGTAATCCTGATAAGGTATGTGAGACTACGCTTACAGGTTTCACTTTTCTTC
TTTCCACCTATGATGTGGTTAACATTTATTTTAATTTTATTTAGAAACCAGGGCTTCCAT
GTAGAGACTGCCTTAACTTGACATTGTCAAATAATTCTACCAAATGTCAACATGAAGAAA
GCCGCCTAGA-GAGTGTTTTATTGGAGGTTGGATTGATGCTTCACAATAGATCTATACAA
GTATCCGGGCAATTTGAGAATACAACATGTAGTTCATTTGTAAATGTAACTCTATCAGAA
CTGCTGCAAGGCTGGCTGTCGATGCTGCAGAGGGTATGTGATTAGTTATTATAA--TTTT
TTTAGCTAGCTCTAAAGTATTATGATATTCTTACTTCTATTTATTTTTCTTTCTAGTCTT
ATGCATACC-GATATtGTGGCGACCCAAGCCCTAACCATACAA-----------------
------------------------------------------------------------
---------------
>_R_2074
------------------------------------------------------------
----------------------GGAGGCGAGTACTTGTACTCTGTTTACTCTCTATATTA
TTTGCAGCATGGTTGCAACCT--AATGACAGTAAGAGAGTTAAAGTTAAA-TTTGGAGCA
TGTCTCAGCCACCTGAGGGACATTCTTAACATCTCTACAGAATGTTTTGTAAGTATAATT
TGATTTTATATGCTTGCTTTATTTTATATAACTGTATTTTGTCCATGCTTTTATGCATGT
AACCTTTTC-TGTGTTTTAGAACATAACATTGAATAACAACAAAACTGGTTGTGAGAATG
AAACACTTGGTAATCCTGATAAGGTATGTGAGACTACGCTTACAGGTTTCACTTTTCTTC
TTTCCACCTATGATGTGGTTAACATTTATTTTAATTTTATTTAGAAACCAGGGCTTCCAT
GTAGAGACTGCCTTAACTTGACATTGTCAAATAATTCTACCAAATGTCAACATGAAGAAA
GCCGCCTAGA-GAGTGTTTTATTGGAGGTTGGATTGATGCTTCACAATAGATCTATACAA
GTATCCGGGCAATTTGAGAATACAACATGTAGTTCATTTGTAAATGTAACTCTATCAGAA
CTGCTGCAAGGCTGGCTGTCGATGCTGCAGAGGGTATGTGATTAGTTATTATAA--TTTT
TTTAGCTAGCTCTAAAGTATTATGATATTCTTACTTCTATTTATTTTTCTTTCTAGTCTT
ATGCATACC-GATATTGTGGCGACCCAAGCCCTAACCATACAAGGTGTCAGGCGTTG---
------------------------------------------------------------
---------------
>_R_2076
------------------------------------------------------------
-----------------------GGGGCGAGTACTTGTACTCTGTTTACTCTCTATATTA
TTTGCAGCATGGTTGCAACCT--AATGACAGTAAGAGAGTTAAAGTTAAA-TTTGGAGCA
TGTCTCAGCCACCTGAGGGACATTCTTAACATCTCTACAGAATGTTTTGTAAGTATAATT
TGATTTTATATGCTTGCTTTATTTTATATAACTGTATTTTGTCCATGCTTTTATGCATGT
AACCTTTTC-TGTGTTTTAGAACATAACATTGAATAACAACAAAACTGGTTGTGAGAATG
AAACACTTGGTAATCCTGATAAGGTATGTGAGACTACGCTTACAGGTTTCACTTTTCTTC
TTTCCACCTATGATGTGGTTAACATTTATTTTAATTTTATTTAGAAACCAGGGCTTCCAT
GTAGAGACTGCCTTAACTTGACATTGTCAAATAATTCTACCAAATGTCAACATGAAGAAA
GCCGCCTAGA-GAGTGTTTTATTGGAGGTTGGATTGATGCTTCACAATAGATCTATACAA
GTATCCGGGCAATTTGAGAATACAACATGTAGTTCATTTGTAAATGTAACTCTATCAGAA
CTGCTGCAAGGCTGGCTGTCGATGCTGCAGAGGGTATGTGATTAGTTATTATAA--TTTT
TTTAGCTAGCTCTAAAGTATTATGATATTCTTACTTCTATTTATTTTTCTTTCTAGTCTT
ATGCATACC-GATATTGTGGCGACCCAAGCCCTAACCATACAAGGTGTCAGGCGTTG---
------------------------------------------------------------
---------------
>_R_2054
------------------------------------------------------------
--------------------------GCGAGTACTTGTACTCTGTTTACTCTCTATATTA
TTTGCAGCATGGTTGCAACCT--AATGACAGTAAGAGAGTTAAAGTTAAA-TTTGGAGCA
TGTCTCAGCCACCTGAGGGACATTCTTAACATCTCTACAGAATGTTTTGTAAGTATAATT
TGATTTTATATGCTTGCTTTATTTTATATAACTGTATTTTGTCCATGCTTTTATGCATGT
AACCTTTTC-TGTGTTTTAGAACATAACATTGAATAACAACAAAACTGGTTGTGAGAATG
AAACACTTGGTAATCCTGATAAGGTATGTGAGACTACGCTTACAGGTTTCACTTTTCTTC
TTTCCACCTATGATGTGGTTAACATTTATTTTAATTTTATTTAGAAACCAGGGCTTCCAT
GTAGAGACTGCCTTAACTTGACATTGTCAAATAATTCTACCAAATGTCAACATGAAGAAA
GCCGCCTAGA-GAGTGTTTTATTGGAGGTTGGATTGATGCTTCACAATAGATCTATACAA
GTATCCGGGCAATTTGAGAATACAACATGTAGTTCATTTGTAAATGTAACTCTATCAGAA
CTGCTGCAAGGCTGGCTGTCGATGCTGCAGAGGGTATGTGATTAGTTATTATAA--TTTT
TTTAGCTAGCTCTAAAGTATTATGATATTCTTACTTCTATTTATTTTTCTTTCTAGTCTT
ATGCATACC-GATATTGTGGCGACCCAAGCCCTAACCATACAAGGTGTCAGGCGT-----
------------------------------------------------------------
---------------
>_R_1954
------------------------------------------------------------
-----------------------GGGGCGAGTACTTGTACTCTGTTTACTCTCTATATTA
TTTGCAGCATGGTTGCAACCT--AATGACAGTAAGAGAGTTAAAGTTAAA-TTTGGAGCA
TGTCTCAGCCACCTGAGGGACATTCTTAACATCTCTACAGAATGTTTTGTAAGTATAATT
TGATTTTATATGCTTGCTTTATTTTATATAACTGTATTTTGTCCATGCTTTTATGCATGT
AACCTTTTC-TGTGTTTTAGAACATAACATTGAATAACAACAAAACTGGTTGTGAGAATG
AAACACTTGGTAATCCTGATAAGGTATGTGAGACTACGCTTACAGGTTTCACTTTTCTTC
TTTCCACCTATGATGTGGTTAACATTTATTTTAATTTTATTTAGAAACCAGGGCTTCCAT
GTAGAGACTGCCTTAACTTGACATTGTCAAATAATTCTACCAAATGTCAACATGAAGAAA
GCCGCCTAGA-GAGTGTTTTATTGGAGGTTGGATTGATGCTTCACAATAGATCTATACAA
GTATCCGGGCAATTTGAGAATACAACATGTAGTTCATTTGTAAATGTAACTCTATCAGAA
CTGCTGCAAGGCTGGCTGTCGATGCTGCAGAGGGTATGTGATTAGTTATTATAA--TTTT
TTTAGCTAGCTCTAAAGTATTATGATATTCTTACTTCTATTTATTTTTCTTTCTAGTCTT
ATGCATACC-GATATTGTGGCGACCCAAGCCCTAACCATACAAGGTGTCAGGCGT-----
------------------------------------------------------------
---------------
>2114
------------------------------------------------------------
---------------GAAG-GGGGAGGCGAGTACTTGTACTCTGTTTACTCTCTATATTA
TTTGCAGCATGGTTGCAACCT--AATGACAGTAAGAGAGTTAAAGTTAAA-TTTGGAGCA
TGTCTCAGCCACCTGAGGGACATTCTTAACATCTCTACAGAATGTTTTGTAAGTATAATT
TGATTTTATATGCTTGCTTTATTTTATATAACTGTATTTTGTCCATGCTTTTATGCATGT
AACCTTTTC-TGTGTTTTAGAACATAACATTGAATAACAACAAAACTGGTTGTGAGAATG
AAACACTTGGTAATCCTGATAAGGTATGTGAGACTACGCTTACAGGTTTCACTTTTCTTC
TTTCCACCTATGATGTGGTTAACATTTATTTTAATTTTATTTAGAAACCAGGGCTTCCAT
GTAGAGACTGCCTTAACTTGACATTGTCAAATAATTCTACCAAATGTCAACATGAAGAAA
GCCGCCTAGA-GAGTGTTTTATTGGAGGTTGGATTGATGCTTCACAATAGATCTATACAA
GTATCCGGGCAATTTGAGAATACAACATGTAGTTCATTTGTAAATGTAACTCTATCAGAA
CTGCTGCAAGGCTGGCTGTCGATGCTGCAGAGGGTATGTGATTAGTTATTATAA--TTTT
TTTAGCTAGCTCTAAAGTATTATGATATTCTTACTTCTATTTATTTTTCTTTCTAGTCTT
ATGCATACC-GATATTGTGGCGACCCAaGCCCTAACCATACAAGGTGTCAGGCGTTTGCC
C-----------------------------------------------------------
---------------
>_R_2098
------------------------------------------------------------
---------------------GGGAGGCGAGTACTTGTACTCTGTTTACTCTCTATATTA
TTTGCAGCATGGTTGCAACCT--AATGACAGTAAGAGAGTTAAAGTTAAA-TTTGGAGCA
TGTCTCAGCCACCTGAGGGACATTCTTAACATCTCTACAGAATGTTTTGTAAGTATAATT
TGATTTTATATGCTTGCTTTATTTTATATAACTGTATTTTGTCCATGCTTTTATGCATGT
AACCTTTTC-TGTGTTTTAGAACATAACATTGAATAACAACAAAACTGGTTGTGAGAATG
AAACACTTGGTAATCCTGATAAGGTATGTGAGACTACGCTTACAGGTTTCACTTTTCTTC
TTTCCACCTATGATGTGGTTAACATTTATTTTAATTTTATTTAGAAACCAGGGCTTCCAT
GTAGAGACTGCCTTAACTTGACATTGTCAAATAATTCTACCAAATGTCAACATGAAGAAA
GCCGCCTAGA-GAGTGTTTTATTGGAGGTTGGATTGATGCTTCACAATAGATCTATACAA
GTATCCGGGCAATTTGAGAATACAACATGTAGTTCATTTGTAAATGTAACTCTATCAGAA
CTGCTGCAAGGCTGGCTGTCGATGCTGCAGAGGGTATGTGATTAGTTATTATAA--TTTT
TTTAGCTAGCTCTAAAGTATTATGATATTCTTACTTCTATTTATTTTTCTTTCTAGTCTT
ATGCATACC-GATATTGTGGCGACCCAAGCCCTAACCATACAAGGTGTCAGGC-------
------------------------------------------------------------
---------------
>2082
------------------------------------------------------------
--------------------GGGGAGGCGAGTACTTGTACTCTGTTTACTCTCTATATTA
TTTGCAGCATGGTTGCAACCT--AATGACAGTAAGAGAGTTAAAGTTAAA-TTTGGAGCA
TGTCTCAGCCACCTGAGGGACATTCTTAACATCTCTACAGAATGTTTTGTAAGTATAATT
TGATTTTATATGCTTGCTTTATTTTATATAACTGTATTTTGTCCATGCTTTTATGCATGT
AACCTTTTC-TGTGTTTTAGAACATAACATTGAATAACAACAAAACTGGTTGTGAGAATG
AAACACTTGGTAATCCTGATAAGGTATGTGAGACTACGCTTACAGGTTTCACTTTTCTTC
TTTCCACCTATGATGTGGTTAACATTTATTTTAATTTTATTTAGAAACCAGGGCTTCCAT
GTAGAGACTGCCTTAACTTGACATTGTCAAATAATTCTACCAAATGTCAACATGAAGAAA
GCCGCCTAGA-GAGTGTTTTATTGGAGGTTGGATTGATGCTTCACAATAGATCTATACAA
GTATCCGGGCAATTTGAGAATACAACATGTAGTTCATTTGTAAATGTAACTCTATCAGAA
CTGCTGCAAGGCTGGCTGTCGATGCTGCAGAGGGTATGTGATTAGTTATTATAA--TTTT
TTTAGCTAGCTCTAAAGTATTATGATATTCTTACTTCTATTTATTTTTCTTTCTAGTCTT
ATGCATACC-GATATTGTGGCGACCCAAGCCCTAACCATACAAGGTGTCAGGCGTT----
------------------------------------------------------------
---------------
>_R_2038
------------------------------------------------------------
-----------------------GGAGCGAGTACTTGTACTCTGTTTACTCTCTATATTA
TTTGCAGCATGGTTGCAACCT--AATGACAGTAAGAGAGTTAAAGTTAAA-TTTGGAGCA
TGTCTCAGCCACCTGAGGGACATTCTTAACATCTCTACAGAATGTTTTGTAAGTATAATT
TGATTTTATATGCTTGCTTTATTTTATATAACTGTATTTTGTCCATGCTTTTATGCATGT
AACCTTTTC-TGTGTTTTAGAACATAACATTGAATAACAACAAAACTGGTTGTGAGAATG
AAACACTTGGTAATCCTGATAAGGTATGTGAGACTACGCTTACAGGTTTCACTTTTCTTC
TTTCCACCTATGATGTGGTTAACATTTATTTTAATTTTATTTAGAAACCAGGGCTTCCAT
GTAGAGACTGCCTTAACTTGACATTGTCAAATAATTCTACCAAATGTCAACATGAAGAAA
GCCGCCTAGA-GAGTGTTTTATTGGAGGTTGGATTGATGCTTCACAATAGATCTATACAA
GTATCCGGGCAATTTGAGAATACAACATGTAGTTCATTTGTAAATGTAACTCTATCAGAA
CTGCTGCAAGGCTGGCTGTCGATGCTGCAGAGGGTATGTGATTAGTTATTATAA--TTTT
TTTAGCTAGCTCTAAAGTATTATGATATTCTTACTTCTATTTATTTTTCTTTCTAGTCTT
ATGCATACC-GATATTGTGGCGACCCAAGCCCTAACCATACAAGGTGTCAGGCGTTG---
------------------------------------------------------------
---------------
>_R_2056
------------------------------------------------------------
-----------------------GGAGCGAGTACTTGTACTCTGTTTACTCTCTATATTA
TTTGCAGCATGGTTGCAACCT--AATGACAGTAAGAGAGTTAAAGTTAAA-TTTGGAGCA
TGTCTCAGCCACCTGAGGGACATTCTTAACATCTCTACAGAATGTTTTGTAAGTATAATT
TGATTTTATATGCTTGCTTTATTTTATATAACTGTATTTTGTCCATGCTTTTATGCATGT
AACCTTTTC-TGTGTTTTAGAACATAACATTGAATAACAACAAAACTGGTTGTGAGAATG
AAACACTTGGTAATCCTGATAAGGTATGTGAGACTACGCTTACAGGTTTCACTTTTCTTC
TTTCCACCTATGATGTGGTTAACATTTATTTTAATTTTATTTAGAAACCAGGGCTTCCAT
GTAGAGACTGCCTTAACTTGACATTGTCAAATAATTCTACCAAATGTCAACATGAAGAAA
GCCGCCTAGA-GAGTGTTTTATTGGAGGTTGGATTGATGCTTCACAATAGATCTATACAA
GTATCCGGGCAATTTGAGAATACAACATGTAGTTCATTTGTAAATGTAACTCTATCAGAA
CTGCTGCAAGGCTGGCTGTCGATGCTGCAGAGGGTATGTGATTAGTTATTATAA--TTTT
TTTAGCTAGCTCTAAAGTATTATGATATTCTTACTTCTATTTATTTTTCTTTCTAGTCTT
ATGCATACC-GATATTGTGGCGACCCAAGCCCTAACCATACAAGGTGTCAGGCGT-----
------------------------------------------------------------
---------------
>2114_5
-----------------------CGAGTGCATGCT-CCGGCCGCCATGGCGGCCGCGGGA
ATTC----GATTCCATGGA-GGGCAGGCGAGTACTTGTACTCTGTTTACTCTCTATATTA
TTTGCAGCATGGTTGCAACCT--AATGACAGTAAGAGAGTTAAAGTTAAA-TTTGGAGCA
TGTCTCAGCCACCTGAGGGACATTCTTAACATCTCTACAGAATGTTTTGTAAGTATAATT
TGATTTTATATGCTTGCTTTATTTTATATAACTGTATTTTGTCCATGCTTTTATGCATGT
AACCTTTTC-TGTGTTTTAGAACATAACATTGAATAACAACAAAACTGGTTGTGAGAATG
AAACACTTGGTAATCCTGATAAGGTATGTGAGACTACGCTTACAGGTTTCACTTTTCTTC
TTTCCACCTATGATGTGGTTAACATTTATTTTAATTTTATTTAGAAACCAGGGCTTCCAT
GTAGAGACTGCCTTAACTTGACATTGTCAAATAATTCTACCAAATGTCAACATGAAGAAA
GCCGCCTAGA-GAGTGTTTTATTGGAGGTTGGATTGATGCTTCACAATAGATCTATACAA
GTATCCGGGCAATTTGAGAATACAACATGTAGTTCATTTGTAAATGTAACTCTATCAGAA
CTGCTGCAAGGCTGGCTGTCGATGCTGCAGAGGGTATGTGATTAGTTATTATAA--TTTT
TTTAGCTAGCTCTAAAGTATTATGATATTCTTACTTCTATTTATTTTTCTTTCTAGTCTT
ATGCATACC-GATATTGTGGCGACCCAAGCCCTAACCATACAAGGTGTCAGGCGTTCTGC
CCCATGGAATCACTAGTGAATTCGCGGCCGCCTGCAGGTCGACCATATGGGAGAGCTCCC
AAC-GCGT-------
>_R_2098_3
--------------------------TCGCATGCT-CCGGCCGCCATGGCGGCCGCGGGA
ATTC----GATTCCATGGA-GGGCAGGCGAGTACTTGTACTCTGTTTACTCTCTATATTA
TTTGCAGCATGGTTGCAACCT--AATGACAGTAAGAGAGTTAAAGTTAAA-TTTGGAGCA
TGTCTCAGCCACCTGAGGGACATTCTTAACATCTCTACAGAATGTTTTGTAAGTATAATT
TGATTTTATATGCTTGCTTTATTTTATATAACTGTATTTTGTCCATGCTTTTATGCATGT
AACCTTTTC-TGTGTTTTAGAACATAACATTGAATAACAACAAAACTGGTTGTGAGAATG
AAACACTTGGTAATCCTGATAAGGTATGTGAGACTACGCTTACAGGTTTCACTTTTCTTC
TTTCCACCTATGATGTGGTTAACATTTATTTTAATTTTATTTAGAAACCAGGGCTTCCAT
GTAGAGACTGCCTTAACTTGACATTGTCAAATAATTCTACCAAATGTCAACATGAAGAAA
GCCGCCTAGA-GAGTGTTTTATTGGAGGTTGGATTGATGCTTCACAATAGATCTATACAA
GTATCCGGGCAATTTGAGAATACAACATGTAGTTCATTTGTAAATGTAACTCTATCAGAA
CTGCTGCAAGGCTGGCTGTCGATGCTGCAGAGGGTATGTGATTAGTTATTATAA--TTTT
TTTAGCTAGCTCTAAAGTATTATGATATTCTTACTTCTATTTATTTTTCTTTCTAGTCTT
ATGCATACC-GATATTGTGGCGACCCAAGCCCTAACCATACAAGGTGTCAGGCGTTATGC
CCCATGGAATCACTAGTGAATTCGCGGCCGCCTGCAGGTCGACCATATGGGAGAGCTCCC
AAC-GC---------
>2098_2
------------------------GGTCGCATGCT-CCGGCCGCCATGGCGGCCGCGGGA
ATTC----GATTCCATGGA-GGGCAGGCGAGTACTTGTACTCTGTTTACTCTCTATATTA
TTTGCAGCATGGTTGCAACCT--AATGACAGTAAGAGAGTTAAAGTTAAA-TTTGGAGCA
TGTCTCAGCCACCTGAGGGACATTCTTAACATCTCTACAGAATGTTTTGTAAGTATAATT
TGATTTTATATGCTTGCTTTATTTTATATAACTGTATTTTGTCCATGCTTTTATGCATGT
AACCTTTTC-TGTGTTTTAGAACATAACATTGAATAACAACAAAACTGGTTGTGAGAATG
AAACACTTGGTAATCCTGATAAGGTATGTGAGACTACGCTTACAGGTTTCACTTTTCTTC
TTTCCACCTATGATGTGGTTAACATTTATTTTAATTTTATTTAGAAACCAGGGCTTCCAT
GTAGAGACTGCCTTAACTTGACATTGTCAAATAATTCTACCAAATGTCAACATGAAGAAA
GCCGCCTAGA-GAGTGTTTTATTGGAGGTTGGATTGATGCTTCACAATAGATCTATACAA
GTATCCGGGCAATTTGAGAATACAACATGTAGTTCATTTGTAAATGTAACTCTATCAGAA
CTGCTGCAAGGCTGGCTGTCGATGCTGCAGAGGGTATGTGATTAGTTATTATAA--TTTT
TTTAGCTAGCTCTAAAGTATTATGATATTCTTACTTCTATTTATTTTTCTTTCTAGTCTT
ATGCATACC-GATATTGTGGCGACCCAAGCCCTAACCATACAAGGTGTCAGGCGTTCTGC
CCCATGGAATCACTAGTGAATTCGCGGCCGCCTGCAGGTCGACCATATGGGAGAGCTCCC
AAC-GCGTGGA----
>_R_2078_1 
-------------------------GTCGCATGCT-CCGGCCGCCATGGCGGCCGCGGGA
ATTC----GATTCCATGGAGGGGCAGGCGAGTACTTGTACTCTGTTTACTCTCTATATTA
TTTGCAGCATGGTTGCAACCT--AATGACAGTAAGAGAGTTAAAGTTAAA-TTTGGAGCA
TGTCTCAGCCACCTGAGGGACATTCTTAACATCTCTACAGAATGTTTTGTAAGTATAATT
TGATTTTATATGCTTGCTTTATTTTATATAACTGTATTTTGTCCATGCTTTTATGCATGT
AACCTTTTC-TGTGTTTTAGAACATAACATTGAATAACAACAAAACTGGTTGTGAGAATG
AAACACTTGGTAATCCTGATAAGGTATGTGAGACTACGCTTACAGGTTTCACTTTTCTTC
TTTCCACCTATGATGTGGTTAACATTTATTTTAATTTTATTTAGAAACCAGGGCTTCCAT
GTAGAGACTGCCTTAACTTGACATTGTCAAATAATTCTACCAAATGTCAACATGAAGAAA
GCCGCCTAGA-GAGTGTTTTATTGGAGGTTGGATTGATGCTTCACAATAGATCTATACAA
GTATCCGGGCAATTTGAGAATACAACATGTAGTTCATTTGTAAATGTAACTCTATCAGAA
CTGCTGCAAGGCTGGCTGTCGATGCTGCAGAGGGTATGTGATTAGTTATTATAA--TTTT
TTTAGCTAGCTCTAAAGTATTATGATATTCTTACTTCTATTTATTTTTCTTTCTAGTCTT
ATGCATACC-GATATTGTGGCGACCCAAGCCCTAACCATACAAGGTGTCAGGCGTTCTGC
CCCATGGAATCACTAGTGAATTCGCGGCCGCCTGCAGGTCGACCATATGGGAGAGCTCCC
AAC-GCGT-------
>_R_2078_2
-----------------------------CATGCT-CCGGCCGCCATGGCGGCCGCGGGA
ATTC----GATTCCATGGA-GGGCAGGCGAGTACTTGTACTCTGTTTACTCTCTATATTA
TTTGCAGCATGGTTGCAACCT--AATGACAGTAAGAGAGTTAAAGTTAAA-TTTGGAGCA
TGTCTCAGCCACCTGAGGGACATTCTTAACATCTCTACAGAATGTTTTGTAAGTATAATT
TGATTTTATATGCTTGCTTTATTTTATATAACTGTATTTTGTCCATGCTTTTATGCATGT
AACCTTTTC-TGTGTTTTAGAACATAACATTGAATAACAACAAAACTGGTTGTGAGAATG
AAACACTTGGTAATCCTGATAAGGTATGTGAGACTACGCTTACAGGTTTCACTTTTCTTC
TTTCCACCTATGATGTGGTTAACATTTATTTTAATTTTATTTAGAAACCAGGGCTTCCAT
GTAGAGACTGCCTTAACTTGACATTGTCAAATAATTCTACCAAATGTCAACATGAAGAAA
GCCGCCTAGA-GAGTGTTTTATTGGAGGTTGGATTGATGCTTCACAATAGATCTATACAA
GTATCCGGGCAATTTGAGAATACAACATGTAGTTCATTTGTAAATGTAACTCTATCAGAA
CTGCTGCAAGGCTGGCTGTCGATGCTGCAGAGGGTATGTGATTAGTTATTATAA--TTTT
TTTAGCTAGCTCTAAAGTATTATGATATTCTTACTTCTATTTATTTTTCTTTCTAGTCTT
ATGCATACC-GATATTGTGGCGACCCAAGCCCTAACCATACAAGGTGTCAGGCGTTCTGC
CCCATGGAATCACTAGTGAATTCGCGGCCGCCTGCAGGTCGACCATATGGGAGAGCTCCC
AATCGCGTTGAAG-C
>_R_2114_2
-----------------------------CATGCT-CCGGCCGCCATGGCGGCCGCGGGA
ATTC----GATTCCATGGA-GGGCAGGCGAGTACTTGTACTCTGTTTACTCTCTATATTA
TTTGCAGCATGGTTGCAACCT--AATGACAGTAAGAGAGTTAAAGTTAAA-TTTGGAGCA
TGTCTCAGCCACCTGAGGGACATTCTTAACATCTCTACAGAATGTTTTGTAAGTATAATT
TGATTTTATATGCTTGCTTTATTTTATATAACTGTATTTTGTCCATGCTTTTATGCATGT
AACCTTTTC-TGTGTTTTAGAACATAACATTGAATAACAACAAAACTGGTTGTGAGAATG
AAACACTTGGTAATCCTGATAAGGTATGTGAGACTACGCTTACAGGTTTCACTTTTCTTC
TTTCCACCTATGATGTGGTTAACATTTATTTTAATTTTATTTAGAAACCAGGGCTTCCAT
GTAGAGACTGCCTTAACTTGACATTGTCAAATAATTCTACCAAATGTCAACATGAAGAAA
GCCGCCTAGA-GAGTGTTTTATTGGAGGTTGGATTGATGCTTCACAATAGATCTATACAA
GTATCCGGGCAATTTGAGAATACAACATGTAGTTCATTTGTAAATGTAACTCTATCAGAA
CTGCTGCAAGGCTGGCTGTCGATGCTGCAGAGGGTATGTGATTAGTTATTATAA--TTTT
TTTAGCTAGCTCTAAAGTATTATGATATTCTTACTTCTATTTATTTTTCTTTCTAGTCTT
ATGCATACC-GATATTGTGGCGACCCAAGCCCTAACCATACAAGGTGTCAGGCGTTCTGC
CCCATGGAATCACTAGTGAATTCGCGGCCGCCTGCAGGTCGACCATAT-GGAGAGCTCCC
AAC-GCGTTGA----
>_R_2010
------------------------------------------------------------
-----------------------GGAGCGAGTACTTGTACTCTGTTTACTCTCTATATTA
TTTGCAGCATGGTTGCAACCT--AATGACAGTAAGAGAGTTAAAGTTAAA-TTTGGAGCA
TGTCTCAGCCACCTGAGGGACATTCTTAACATCTCTACAGAATGTTTTGTAAGTATAATT
TGATTTTATATGCTTGCTTTATTTTATATAACTGTATTTTGTCCATGCTTTTATGCATGT
AACCTTTTC-TGTGTTTTAGAACATAACATTGAATAACAACAAAACTGGTTGTGAGAATG
AAACACTTGGTAATCCTGATAAGGTATGTGAGACTACGCTTACAGGTTTCACTTTTCTTC
TTTCCACCTATGATGTGGTTAACATTTATTTTAATTTTATTTAGAAACCAGGGCTTCCAT
GTAGAGACTGCCTTAACTTGACATTGTCAAATAATTCTACCAAATGTCAACATGAAGAAA
GCCGCCTAGA-GAGTGTTTTATTGGAGGTTGGATTGATGCTTCACAATAGATCTATACAA
GTATCCGGGCAATTTGAGAATACAACATGTAGTTCATTTGTAAATGTAACTCTATCAGAA
CTGCTGCAAGGCTGGCTGTCGATGCTGCAGAGGGTATGTGATTAGTTATTATAA--TTTT
TTTAGCTAGCTCTAAAGTATTATGATATTCTTACTTCTATTTATTTTTCTTTCTAGTCTT
ATGCATACCaGATATTGTGGCGACCCAAGCCCTAACCATACAAGGTGTCAGGCGTT----
------------------------------------------------------------
---------------
>_R_2012
------------------------------------------------------------
---------------------------------------------------TCTATATTA
TTTGCAGCATGGTTGCAACCT--AATGACAGTAAGAGAGTTAAAGTTAAATTTTCGAGCA
TGTCTCAGCCACCTGAGGGACATTCTTAACATCTCTACAGAATGTTTTGTAAGTATAATT
TGATTTTATATGCTTGCTTTATTTTATATAACTGTATTTTGTCCATGCTTTTATGCATGT
AACCTTTTC-TGTGTTTTAGAACATAACATTGAATAACAACAAAACTGGTTGTGARAATG
AAACACTTGGTAATCCYGATAAGGTATGTGAGACTACGCTTACAGGTTTCACTTTTCTTC
TTTCCACCTATGATGTGGTTAACATTTATTTTAATTTTATTTAGAAACCAGGGCTTCCAT
GTARAGACTGCCTTAACTTGACATTGTCAAATAATTCTACCAAATGTCAACATGAAGAAA
GCCGCCTASAgGAGtGTTTTATTGGAGGTTGSATTGATGCTTCACAATAGATCTATACAA
GTATCCGGGCAATTTGAGAATACAACATGTAGTTCATTTGTAAAYGTAACTMTATCAGAA
CTGSTGCAAGGCTGGCTGTCRATGCTGCAGARGGTATGTGATTAGTTATTATAA--TTTT
TTTAGSTAGCTMTAAAGTATTATGATATTCTTACTTCTATTTATTTTTCTTTCTAGTCTT
ATGCATACC-GATATTGTGGCGACCCAAGCCCTAACCATACAAGGTGTCAGGCGTTTG--
------------------------------------------------------------
---------------
>_R_2060
------------------------------------------------------------
-----------------------GGAGCGATTCCTTGTACTTTGTTTACTCTCTATATTA
TTTGCAGCATGGTTGCAAcCT--AATGACAgCAAgAgAATTAAACTTAAA-TTTTCAGCA
TGTATCAACCACATGAAGGATATTCTTAATATCTCTGCAGAATGTTTTGTAAGTATAATT
TTGTTTTACATGCTTGCTTTATTTTGCATAAGTGT-ATTTTTGCATGCTTTTTTGCAAGT
AACTTTTTTGTGTGTTTTAGAACATAACATTGAATAATAACAACACTGCTTGTGAAAATG
CAACTATTGGTAATCCCGATAAGGTATGTTAGACTACGCTTACAAGTTTCACTTTTCTTC
TTTCCACCTATGATGTGGTTAACATTTATTTTAATTTTATGTAGACACCTGGGCTTCCAT
GTAAAGACTGCCTTAACTTAACATTAACAAATAATTCTGATGCATGCCAACGTGAAGAAA
GCCGCCTGCA-GGAGGTCTTGTTGGAGGTGTCATTCATGCTTAAGAATAGATCTATACAA
GTATCTGGACCGTTTGAGAATACAACTTGTAGCTCATTTGTAAACATAACTATGTCAGAG
CTGGTAGGAGGCTGGCTGTCAATGCTACAGAAGGTATGTGATGAGTTATCATAA--TTTT
TTTAGGTAGCTATAAAGTATTATTATATTCTTACTCCTATTTATTTTTTTTTCTagTCTT
ATGCATACA-GATATTGTGGAGACACCAGCCT-----------AGCATAA----------
------------------------------------------------------------
---------------
>_R_1082
------------------------------------------------------------
---------------------------CGATTCCTTGTACTTTGTTTACTCTCTATATTA
TTTGCAGCATGGTTGCAACCT--AATGACAGCAAGAGAATTAAACTTAAA-TTTTCAGcA
TGTATCAACCACATGAAGGATATTCTTAATATCTCTGCAGAATGTTTTGTAAGTATAATT
TTGTTTTACATGCTTGCTTTATTTTGCATAAGTGT-ATTTTTGCATGCTTTTTTGCAAGT
AACTTTTTTGTGTGTTTTAGAACATAACATTGAATAATAACAACACTGCTTGTGAAAATG
CAACTATTGGTAATCCCGATAAGGTATGTTAGACTACGCTTACAAGTTTCACTTTTCTTC
TTTCCACCTATGATGTGGTTAACATTTATTTTAATTTTATGTAGACACCTGGGCTTCCAT
GTAAAGACTGCCTTAACTTAACATTAACAAATAATTCTGATGCATGCCAACGTGAAGAAA
GCCGCCTGCA-GGAGGTCTTGTTGGAGGTGTCATTCATGCTTAAGAATAGATCTATACAA
GTATCTGGACCGTTTGAGAATACAACTTGTAGCTCATTTGTAAACATAACTATGTCAGAG
CTGGTAGGAGGCTGGCTGTCAATGCTACAGAAGGTATGTGATGAGTTATCATAA--TTTT
TTTAGGTAGCTATAAAGTATTATTATATTCTTACTCCTATTTATTTTTTTTTCTAGTCTT
ATGCATACA-GATATTGTGGAGACAC----------------------------------
------------------------------------------------------------
---------------
>2022_1 
--------------------------TCGCATGCTCCCGGCCGCCATGGCGGCCGCGGGA
ATTC----GATTCCATGGA-GGGCAGGCGATTCCTTGTACTTTGTTTACTCTCTATATTA
TTTGCAGCATGGTTGCAAcCT--AATGACAGCAAGAGAATTAAACTTAAA-TTTTCAGCA
TGTATCAACCACATGAAGGATATTCTTAATATCTCTGCAGAATGTTTTGTAAGTATAATT
TTGTTTTACATGCTTGCTTTATTTTGCATAAGTGT-ATTTTTGCATGCTTTTTTGCAAGT
AACTTTTTTGTGTGTTTTAGAACATAACATTGAATAATAACAACACTGCTTGTGAAAATG
CAACTATTGGTAATCCCGATAAGGTATGTTAGACTACGCTTACAAGTTTCACTTTTCTTC
TTTCCACCTATGATGTGGTTAACATTTATTTTAATTTTATGTAGACACCTGGGCTTCCAT
GTAAAGACTGCCTTAACTTAACATTAACAAATAATTCTGATGCATGCCAACGTGAAGAAA
GCCGCCTGCA-GGAGGTCTTGTTGGAGGTGTCATTCATGCTTAAGAATAGATCTATACAA
GTATCTGGACCGTTTGAGAATACAACTTGTAGCTCATTTGTAAACATAACTATGTCAGAG
CTGGTAGGAGGCTGGCTGTCAATGCTACAGAAGGTATGTGATGAGTTATCATAA--TTTT
TTTAGGTAGCTATAAAGTATTATTATATTCTTACTCCTATTTATTTTTTTTTCTAGTCTT
ATGCATACA-GATATTGTGGAGACACCAGCCCTAACCATACAAAGTGTCAGGCGTTCTGC
CCCATGGAATCACTAGTGAATTCGCGGCCGCCTGCAGGTCGACCATATGGGAGAGCTCCC
AA--ACGCGGTGGAT
>A9.5_Calf5 blood
------------------------------------------------------------
---------------------------------CTTGTACTTTGTTTACTCTCTATATTA
TTTGCAGCATGGTTGCAACCT--AATGACAGCAAGAGAATTAAACTTAAA-TTTTCAGCA
TGTATCAACCACATGAAGGATATTCTTAATATCTCTGCAGAATGTTTTGTAAGTATAATT
TTGTTTTACATGCTTGCTTTATTTTGCATAAGTGT-ATTTTTGCATGCTTTTTTGCAAGT
AACTTTTTTGTGTGTTTTAGAACATAACATTGAATAATAACAACACTGCTTGTGAAAATG
CAACTATTGGTAATCCCGATAAGGTATGTTAGACTACGCTTACAAGTTTCACTTTTCTTC
TTTCCACCTATGATGTGGTTAACATTTATTTTAATTTTATGTAGACACCTGGGCTTCCAT
GTAAAGACTGCCTTAACTTAACATTAACAAATAATTCTGATGCATGCCAACGTGAAGAAA
GCCGCCTGCA-GGAGGTCTTGTTGGAGGTGTCATTCATGCTTAAGAATAGATCTATACAA
GTATCTGGACCGTTTGAGAATACAACTTGTAGCTCATTTGTAAACATAACTATGTCAGAG
CTGGTAGGAGGCTGGCTGTCAATGCTACAGAAGGTATGTGATGAGTTATCATAA--TTTT
TTTAGGTAGCTATAAAGTATTATTATATTCTTACTCCTATTTATTTTTTTTTCTAGTCTT
ATGCATACA-GATATTGTgGAGACACCA--------------------------------
------------------------------------------------------------
---------------
>2022_2
------------------------AGTCGCATGCT-CCGGCCGCCATGGCGGCCGCGGGA
ATTC----GATTCCATGGA-GGGCAGGCGATTCCTTGTACTTTGTTTACTCTCTATATTA
TTTGCAGCATGGTTGCAACCT--AATGACAGCAAGAGAATTAAACTTAAA-TTTTCAGCA
TGTATCAACCACATGAAGGATATTCTTAATATCTCTGCAGAATGTTTTGTAAGTATAATT
TTGTTTTACATGCTTGCTTTATTTTGCATAAGTGT-ATTTTTGCATGCTTTTTTGCAAGT
AACTTTTTTGTGTGTTTTAGAACATAACATTGAATAATAACAACACTGCTTGTGAAAATG
CAACTATTGGTAATCCCGATAAGGTATGTTAGACTACGCTTACAAGTTTCACTTTTCTTC
TTTCCACCTATGATGTGGTTAACATTTATTTTAATTTTATGTAGACACCTGGGCTTCCAT
GTAAAGACTGCCTTAACTTAACATTAACAAATAATTCTGATGCATGCCAACGTGAAGAAA
GCCGCCTGCA-GGAGGTCTTGTTGGAGGTGTCATTCATGCTTAAGAATAGATCTATACAA
GTATCTGGACCGTTTGAGAATACAACTTGTAGCTCATTTGTAAACATAACTATGTCAGAG
CTGGTAGGAGGCTGGCTGTCAATGCTACAGAAGGTATGTGATGAGTTATCATAA--TTTT
TTTAGGTAGCTATAAAGTATTATTATATTCTTACTCCTATTTATTTTTTTTTCTAGTCTT
ATGCATACA-GATATTGTGGAGACACCAGCCCTAACCATACAAAGTGTCAGGCGTTCTGC
CCCATGGAATCACTAGTGAATTCGCGGCCGCCTGCAGGTCGACCATATGGGAGAGCTCCC
AAC-GCGTGGAGG--
>2022_5_rev 
------------------------AGTCGCATGCT-CCGGCCGCCATGGCGGCCGCGGGA
ATTC----GATTCCATGGA-GGGCAGGCGATTCCTTGTACTTTGTTTACTCTCTATATTA
TTTGCAGCATGGTTGCAACCT--AATGACAGCAAGAGAATTAAACTTAAA-TTTTCAGCA
TGTATCAACCACATGAAGGATATTCTTAATATCTCTGCAGAATGTTTTGTAAGTATAATT
TTGTTTTACATGCTTGCTTTATTTTGCATAAGTGT-ATTTTTGCATGCTTTTTTGCAAGT
AACTTTTTTGTGTGTTTTAGAACATAACATTGAATAATAACAACACTGCTTGTGAAAATG
CAACTATTGGTAATCCCGATAAGGTATGTTAGACTACGCTTACAAGTTTCACTTTTCTTC
TTTCCACCTATGATGTGGTTAACATTTATTTTAATTTTATGTAGACACCTGGGCTTCCAT
GTAAAGACTGCCTTAACTTAACATTAACAAATAATTCTGATGCATGCCAACGTGAAGAAA
GCCGCCTGCA-GGAGGTCTTGTTGGAGGTGTCATTCATGCTTAAGAATAGATCTATACAA
GTATCTGGACCGTTTGAGAATACAACTTGTAGCTCATTTGTAAACATAACTATGTCAGAG
CTGGTAGGAGGCTGGCTGTCAATGCTACAGAAGGTATGTGATGAGTTATCATAA--TTTT
TTTAGGTAGCTATAAAGTATTATTATATTCTTACTCCTATTTATTTTTTTTTCTAGTCTT
ATGCATACA-GATATTGTGGAGACACCAGCCCTAACCATACAAAGTGTCAGGCGTTCTGC
CCCATGGAATCACTAGTGAATTCGCGGCCGCCTGCAGGTCGACCATATGGGAGAGCTCCC
AAC-GCGTGGATTTC
>2022_2A
ACCATGACTCCACGCGTTGGGAGCTCTCCCATATG-GTCGACCTGCAGGCGGCCGCGAAT
TCACTAGTGATTCCATGGA-GGGCAGGCGATTCCTTGTACTTTGTTTACTCTCTATATTA
TTTGCAGCATGGTTGCAACCT--AATGACAGCAAGAGAATTAAACTTAAA-TTTTCAGCA
TGTATCAACCACATGAAGGATATTCTTAATATCTCTGCAGAATGTTTTGTAAGTATAATT
TTGTTTTACATGCTTGCTTTATTTTGCATAAGTGT-ATTTTTGCATGCTTTTTTGCAAGT
AACTTTTTTGTGTGTTTTAGAACATAACATTGAATAATAACAACACTGCTTGTGAAAATG
CAACTATTGGTAATCCCGATAAGGTATGTTAGACTACGCTTACAAGTTTCACTTTTCTTC
TTTCCACCTATGATGTGGTTAACATTTATTTTAATTTTATGTAGACACCTGGGCTTCCAT
GTAAAGACTGCCTTAACTTAACATTAACAAATAATTCTGATGCATGCCAACGTGAAGAAA
GCCGCCTGCA-GGAGGTCTTGTTGGAGGTGTCATTCATGCTTAAGAATAGATCTATACAA
GTATCTGGACCGTTTGAGAATACAACTTGTAGCTCATTTGTAAACATAACTATGTCAGAG
CTGGTAGGAGGCTGGCTGTCAATGCTACAGAAGGTATGTGATGAGTTATCATAA--TTTT
TTTAGGTAGCTATAAAGTATTATTATATTCTTACTCCTATTTATTTTTTTTTCTAGTCTT
ATGCATACA-GATATTGTGGAGACACCAGCCCTAACCATACAAAGTGTCAGGCGTTCTGC
CCCATGGAATC----GAATTCCCGCGGCCGCCATGGCGGCCGGAGCATGCGACT------
---------------
>2050
------------------------------------------------------------
------------------G-GGGGAGGCGATTCCTTGTACTTTGTTTACTCTCTATATTA
TTTGCAGCATGGTTGCAACCCTAATTGACAGCAAGAGAATTAAACTTAAA-TTTTCAGCA
TGTATCAACCACATGAAGGATATTCTTAATATCTCTGCAGAATGTTTTGTAAGTATAATT
TTGTTTTACATGCTTGCTTTATTTTGCATAAGTGT-ATTTTTGCATGCTTTTTTGCAAGT
AACTTTTTTGTGTGTTTTAGAACATAACATTGAATAATAACAACACTGCTTGTGAAAATG
CAACTATTGGTAATCCCGATAAGGTATGTTAGACTACGCTTACAAGTTTCACTTTTCTTC
TTTCCACCTATGATGTGGTTAACATTTATTTTAATTTTATGTAGACACCTGGGCTTCCAT
GTAAAGACTGCCTTAACTTAACATTAACAAATAATTCTGATGCATGCCAACGTGAAGAAA
GCCGCCTGCA-GGAGGTCTTGTTGGAGGTGTCATTCATGCTTAAGAATAGATCTATACAA
GTATCTGGACCGTTTGAGAATACAACTTGTAGCTCATTTGTAAACATAACTATGTCAGAG
CTGGTAGGAGGCTGGCTGTCAATGCTACAGAAGGTATGTGATGAGTTATCATAA--TTTT
TTTAGGTAGCTATAAAGTATTATTATATTCTTACTCCTATTTATTTTTTTTTCTAGtCTT
ATGCATACA-GATATTGTGGAGACACCAGCCTGCA-------------------------
------------------------------------------------------------
---------------
>2046
------------------------------------------------------------
----------------------GGGGGCGATTCCTTGTACTTTGTTTACTCTCTATATTa
TTTGCAGCaTGGTTGCAaCCT--AATGACAGCAAGAGAATTAAACTTAAA-TTTTCAGCA
TGTATCAACCACATGAAGGATATTCTTAATATCTCTGCAGAATGTTTTGTAAGTATAATT
TTGTTTTACATGCTTGCTTTATTTTGCATAAGTGT-ATTTTTGCATGCTTTTTTGCAAGT
AACTTTTTTGTGTGTTTTAGAACATAACATTGAATAATAACAACACTGCTTGTGAAAATG
CAACTATTGGTAATCCCGATAAGGTATGTTAGACTACGCTTACAAGTTTCACTTTTCTTC
TTTCCACCTATGATGTGGTTAACATTTATTTTAATTTTATGTAGACACCTGGGCTTCCAT
GTAAAGACTGCCTTAACTTAACATTAACAAATAATTCTGATGCATGCCAACGTGAAGAAA
GCCGCCTGCA-GGAGGTCTTGTTGGAGGTGTCATTCATGCTTAAGAATAGATCTATACAA
GTATCTGGACCGTTTGAGAATACAACTTGTAGCTCATTTGTAAACATAACTATGTCAGAG
CTGGTAGGAGGCTGGCTGTCAATGCTACAGAAGGTATGTGATGAGTTATCATAAATTTTT
TTTAGGTAGCTATAAAGTATTATTATATTCTTACTCCTATTTATTTTTTTTTCTAGTCTT
ATGCATACA-GATA-TGTGGAGACACCA--------------------------------
------------------------------------------------------------
---------------
>1950
------------------------------------------------------------
---------------------------------------------------TCTATATTA
TTTGCAGCATGGTTGCAACCT--AATGACAGTAAGAGAGTAAAAGTTAAA-TTTTCAGCA
TGCATCAGCCACCTGAAGGATATTGTTAATATCTCTACAGACTGTTTTGTAAGTATGATT
TTCTTTTACATGCTTGCTTTATTTTGCATAAGTATTATTGTTGCATGCTTTTTTGCAAGT
AACTTTTTTGTATGTTTTAAAACATAACATGGAATAACAACAATACTGGTTGTGAAAATG
CAACTATTGGTAATCCCGATAAGGTATGTGARACTATGCTTACAGGTTTCACTTTTCTTC
TTTCCACCTATGATGTGGTTAACATTTATTTCAATTTTATTTAAAGACCCGGGCTTCCAT
GTAAAAAATGCCTTAACTTGACATTGACAAATAATTCCACCGAATGTCAACATGAAAACA
GCCGCCTGCA-AACTGTTTTGGGGGAAATTGAAGTAATGCTTAATAATAAATCTATACAA
GTATCCGGGCAATTTGAGAATACAACTTGTAGCTCATTTGTAAACATAAYTCTAACAGAA
CTGCTAGGAAGCTGGCTGTCAATGCTACAAAAGGTATGTGATGAGTTATCATAA---TTT
TTTAGGTAGCTATAAAGTATTATTATATTCTTACTCCTA----TTTTTTTTTCTAGTCTT
ATGCATACA-GATATG--------------------------------------------
------------------------------------------------------------
---------------
>_R_1928
------------------------------------------------------------
----------------------GGAGGCGAGTACTTGTACTCTGTGTACTCTCTATATTA
TTTGCAGCATGGTTGCAACCT--AATGACAGTAAGAGAGTAAAAGTTAAA-TTTTCAGCA
TGCATCAGCCACCTGAAGGATATTGTTAATATCTCTACAGACTGTTTTGTAAGTATGATT
TTCTTTTACATGCTTGCTTTATTTTGCATAAGTATTATTGTTGCATGCTTTTTTGCAAGT
AACTTTTTTGTATGTTTTAGAACATAACATGGAATAACAACAATACTGGTTGTGAAAATG
CAACTATTGGTAATCCCGATAAGGTATGTGAGACTATGCTTACAGGTTTCACTTTTCTTC
TTTCCACCTATGATGTGGTTAACATTTATTTCAATTTTATTTAGAGACCCGGGCTTCCAT
GTAGAGAATGCCTTAACTTGACATTGACAAATAATTCCACCGAATGTCAACATGAAGACA
GCCGCCTGCA-GACTGTTTTGGGGGAAATTGGAGTAATGCTTAATAATAGATCTATACGA
GTATCCGGGCAATTTGAGAATACAACTTGTAGCTCATTTGTAAACATAACTCTAACAGAA
CTGCTAGGAAGCTGGCTGTCAATGCTACAGAAGGTATGTGATGAGTTATCATAA---TTT
TTTAGGTAGCTATAAAGTATTATTATATTCTTACTCCTA----TTTTTTTTTCTAGTCTT
ATGCATACA-GATATTGTGGAGACACCAGCCCTAACCATACAAAGTGTCAGGCGT-----
------------------------------------------------------------
---------------
>1231
------------------------------------------------------------
-----------------------------AGTACTTGTACTCTGTGTACTCTCTATATTA
TTTGCAGCATGGTTGCAACCT--AATGACAGTAAGAGAGTAAAAGTTAAA-TTTTCAGCA
TGCATCAGCCACCTGAAGGATATTGTTAATATCTCTACAGACTGTTTTGTAAGTATGATT
TTCTTTTACATGCTTGCTTTATTTTGCATAAGTATTATTGTTGCATGCTTTTTTGCAAGT
AACTTTTTTGTATGTTTTAGAACATAACATGGAATAACAACAATACTGGTTGTGAAAATG
CAACTATTGGTAATCCCGATAAGGTATGTGAGACTATGCTTACAGGTTTCACTTTTCTTC
TTTCCACCTATGATGTGGTTAACATTTATTTCAATTTTATTTAGAGACCCGGGCTTCCAT
GTAGAGAATGCCTTAACTTGACATTGACAAATAATTCCACCGAATGTCAACATGAAGACA
GCCGCCTGCA-GACTGTTTTGGGGGAAATTGGAGTAATGCTTAATAATAGATCTATACGA
GTATCCGGGCAATTTGAGAATACAACTTGTAGCTCATTTGTAAACATAACTCTAACAGAA
CTGCTAGGAAGCTGGCTGTCAATGCTACAGAAGGTATGTGATGAGTTATCATAA---TTT
TTTAGGTAGCTATAAAGTATTATTATATTCTTACTCCTA----TTTTTTTTTCTAGTCTT
ATGCATACA-GATATTGTGGAGACACCAGCCCTAACCATACAAAGTGTCAGGCG------
------------------------------------------------------------
---------------
>_R_1235
------------------------------------------------------------
---------------------------CGAGTACTTGTACTCTGTGTACTCTCTATATTA
TTTGCAGCATGGTTGCAACCT--AATGACAGTAAGAGAGTAAAAGTTAAA-TTTTCAGCA
TGCATCAGCCACCTGAAGGATATTGTTAATATCTCTACAGACTGTTTTGTAAGTATGATT
TTCTTTTACATGCTTGCTTTATTTTGCATAAGTATTATTGTTGCATGCTTTTTTGCAAGT
AACTTTTTTGTATGTTTTAGAACATAACATGGAATAACAACAATACTGGTTGTGAAAATG
CAACTATTGGTAATCCCGATAAGGTATGTGAGACTATGCTTACAGGTTTCACTTTTCTTC
TTTCCACCTATGATGTGGTTAACATTTATTTCAATTTTATTTAGAGACCCGGGCTTCCAT
GTAGAGAATGCCTTAACTTGACATTGACAAATAATTCCACCGAATGTCAACATGAAGACA
GCCGCCTGCA-GACTGTTTTGGGGGAAATTGGAGTAATGCTTAATAATAGATCTATACGA
GTATCCGGGCAATTTGAGAATACAACTTGTAGCTCATTTGTAAACATAACTCTAACAGAA
CTGCTAGGAAGCTGGCTGTCAATGCTACAGAAGGTATGTGATGAGTTATCATAA---TTT
TTTAGGTAGCTATAAAGTATTATTATATTCTTACTCCTA----TTTTTTTTTCTAGTCTT
ATGCATACA-GATATTGTGGAGACACCAGCCCTAACCATACAAAGTGTCAGGCGTC----
------------------------------------------------------------
---------------
>2142
------------------------------------------------------------
----------------------------GAGTCCTTCTACTCTGTGTACTCTCTATATTA
TTTGCAGCATGGTTGCAACCT--AATGACAGTAAGAGAGTAAAAGTTAAA-TTTTCAGCA
TGCATCAGCCACCTGAAGGATATTGTTAATATCTCTACAGACTGTTTTGTAAGTATGATT
TTCTTTTACATGCTTGCTTTATTTTGCATAAGTATTATTGTTGCATGCTTTTTTGCAAGT
AACTTTTTTGTATGTTTTAGAACATAACATGGAATAACAACAATACTGGTTGTGAAAATG
CAACTATTGGTAATCCCGATAAGGTATGTGAGACTATGCTTACAGGTTTCACTTTTCTTC
TTTCCACCTATGATGTGGTTAACATTTATTTCAATTTTATTTAGAGACCCGGGCTTCCAT
GTAGAGAATGCCTTAACTTGACATTGACAAATAATTCCACCGAATGTCAACATGAAGACA
GCCGCCTGCA-GACTGTTTTGGGGGAAATTGGAGTAATGCTTAATAATAGATCTATACGA
GTATCCGGGCAATTTGAGAATACAACTTGTAGCTCATTTGTAAACATAACTCTAACAGAA
CTGCTAGGAAGCTGGCTGTCAATGCTACAGAAGGTATGTGATGAGTTATCATAA---TTT
TTTAGGTAGCTATAAAGTATTATTATATTCTTACTCCTA----TTTTTTTTTCTAGTCTT
ATGCATACA-GATATTGTGGAGACACCAGCCT--ACC-----------------------
------------------------------------------------------------
---------------
>A9.5_Calf1 blood
------------------------------------------------------------
---------------------------------CTTCTACTCTGTGTACTCTCTATATTA
TTTGCAGCATGGTTGCAACCT--AATGACAGTAAGAGAGTAAAAGTTAAA-TTTTCAGCA
TGCATCAGCCACCTGAAGGATATTGTTAATATCTCTACAGACTGTTTTGTAAGTATGATT
TTCTTTTACATGCTTGCTTTATTTTGCATAAGTATTATTGTTGCATGCTTTTTTGCAAGT
AACTTTTTTGTATGTTTTAGAACATAACATGGAATAACAACAATACTGGTTGTGAAAATG
CAACTATTGGTAATCCCGATAAGGTATGTGAGACTATGCTTACAGGTTTCACTTTTCTTC
TTTCCACCTATGATGTGGTTAACATTTATTTCAATTTTATTTAGAGACCCGGGCTTCCAT
GTAGAGAATGCCTTAACTTGACATTGACAAATAATTCCACCGAATGTCAACATGAAGACA
GCCGCCTGCA-GACTGTTTTGGGGGAAATTGGAGTAATGCTTAATAATAGATCTATACGA
GTATCCGGGCAATTTGAGAATACAACTTGTAGCTCATTTGTAAACATAACTCTAACAGAA
CTGCTAGGAAGCTGGCTGTCAATGCTACAGAAGGTATGTGATGAGTTATCATAA---TTT
TTTAGGTAGCTATAAAGTATTATTATATTCTTACTCCTA----TTTTTTTTTCTAGTCTT
ATGCATACA-GATATTGTGGAGACACCAGCC-----------------------------
------------------------------------------------------------
---------------
>_R_824P
------------------------------------------------------------
--------------------GGGGAGGCGAGTCCTTCTACTCTGTGTACTCTCTATATTA
TTTGCAGCATGGTTGCAACCT--AATGACAGTAAGAGAGTAAAAGTTAAA-TTTTCAGCA
TGCATCAGCCACCTGAAGGATATTGTTAATATCTCTACAGACTGTTTTGTAAGTATGATT
TTCTTTTACATGCTTGCTTTATTTTGCATAAGTATTATTGTTGCATGCTTTTTTGCAAGT
AACTTTTTTGTATGTTTTAGAACATAACATGGAATAACAACAATACTGGTTGTGAAAATG
CAACTATTGGTAATCCCGATAAGGTATGTGAGACTATGCTTACAGGTTTCACTTTTCTTC
TTTCCACCTATGATGTGGTTAACATTTATTTCAATTTTATTTAGAGACCCGGGCTTCCAT
GTAGAGAATGCCTTAACTTGACATTGACAAATAATTCCACCGAATGTCAACATGAAGACA
GCCGCCTGCA-GACTGTTTTGGGGGAAATTGGAGTAATGCTTAATAATAGATCTATACGA
GTATCCGGGCAATTTGAGAATACAACTTGTAGCTCATTTGTAAACATAACTCTAACAGAA
CTGCTAGGAAGCTGGCTGTCAATGCTACAGAAGGTATGTGATGAGTTATCATAA--TTTT
TTTAGGTAGCTATAAAGTATTATTATATTCTTACTCCTA----TTTTTTTTTCTAGTCTT
ATGCATACA-GATATTGTGGAGACACCAGCCCTAACCATACAAAGTGTCAGGCGTTCTGT
CCCCATGGAAGAAT-CGAAGCCCGGG-----TCTCCAAATAAA-----------------
---------------
>_R_template02
C------------------GGGTAAGCTGCAGATT-------TTTAAAACAGCC-----T
CTACTGCCACCAAAATGGA-GGGCAGGCGAGTCCTTCTACTCTGTGTACTCTCTATATTA
TTTGCAGCATGGTTGCAACCT--AATGACAGTAAGAGAGTAAAAGTTAAA-TTTTCAGCA
TGCATCAGCCACCTGAAGGATATTGTTAATATCTCTACAGACTGTTTTGTAAGTATGATT
TTCTTTTACATGCTTGCTTTATTTTGCATAAGTATTATTGTTGCATGCTTTTTTGCAAGT
AACTTTTTTGTATGTTTTAGAACATAACATGGAATAACAACAATACTGGTTGTGAAAATG
CAACTATTGGTAATCCCGATAAGGTATGTGAGACTATGCTTACAGGTTTCACTTTTCTTC
TTTCCACCTATGATGTGGTTAACATTTATTTCAATTTTATTTAGAGACCCGGGCTTCCAT
GTAGAGAATGCCTTAACTTGACATTGACAAATAATTCCACCGAATGTCAACATGAAGACA
GCCGCCTGCA-GACTGTTTTGGGGGAAATTGGAGTAATGCTTAATAATAGATCTATACGA
GTATCCGGGCAATTTGAGAATACAACTTGTAGCTCATTTGTAAACATAACTCTAACAGAA
CTGCTAGGAAGCTGGCTGTCAATGCTACAGAAGGTATGTGATGAGTTATCATAA--TTTT
TTTAGGTAGCTATAAAGTATTATTATATTCTTACTCCTAT---TTTTTTTTTCTAGTCTT
ATGCATACA-GATATTGTGGAGACACCAGCCCTAACCATACAAAGTGTCAGGCGTTCTGC
CCAAAGTGAATGAG-GCATACCTG---------TCAAACTCGGTTTGTGC----------
---------------
