# Supplementary material for: Alcelaphine Herpesvirus-1 (Malignant Catarrhal Fever Virus) in Wildebeest Placenta: Genetic Variation of ORF50 and A9.5 Alleles
Source: PLoS One. 2015 May 13;10(5):e0124121. doi: 10.1371/journal.pone.0124121 (PMC4430166; doi:10.1371/journal.pone.0124121)
Supplement: S2 Data — The gene was successfully amplified from 38 AlHV-1-positive placenta samples (TXT) [file pone.0124121.s002.txt]

>ORF50_C500.seq 
ACCAGAAGTTTTACTGGAAGCAAGTGAACCACAGTCAACCCTAGCTTACGGGTGCCCTGACATTTCATCTCTTTTGAGA
GATTCATCTTCAACTCAAGAAAATACAGACGAAGAATCTGGCCCGTGCTGCAGCAAGACTCTCAGCCCAGGTGTGCCAC
AGCCTCAATCTGAATATGACCCCAGCCCGACCTCTCCACCTGATTCGGACACTGAGTCATGTGATAGCCAGGTTCGTCC
AGAAAGTACTGACTCCGACACCCATGCAGAAGACGATGATGTTCCTGAAGCACCCCAAGCAGCAAGCCAAACTCAGCCA
ACAACTACCCAAGAGACACAGAGTTGCTGCAGTGTCTACAATCCAGCTACCACTCAGACGGGATTCTACTATAACCAGC
AGTCAAGTGATAATTTTGCCTCTCGTATAGATGCATCTGCCACATCAACCAGTTATGGGTATCCAGGCCCAGTCACTAA
TCACGGCTTTTCAACTTCTGTCTTTTCCC
>ORF50_2098.seq 
ACCAGAAGTTTTACTGGAAGCAAGTGAACCACAGTCAACCCTAGCTTACGGGTGCCCTGACATTTCATCTCTTTTGAGA
GATTCATCTTCAACTCAAGAAAATACAGACGAAGAATtTGGCCCGTGCTGCAGCAAGACTCTCAGCCCAGGTGTGCCAC
AGCCTCAATCTGAATATGACCCCAGCCCGACCTCTCCACCTGATTCGGACACTGAGTCATGTGATAGCCAGGTTCGTCC
AGAAAGTACTGACTCCGACACCCATGCAGAAGACGATGATGTTCCTGAAGCACCCCAAGCAGCAAGCCAAACTCAGCCA
ACAACTACCCAAGAGACACAGAGTTGCTGCAGTGTCTACAATCCAGCTACCACTCAGACGGGATTCTACTATAACCAGC
AGTCAAGTGATAATTTTGCCTCTCGTATAGATGCATCTGCCACATCAACCAGTTATGGGTAcCCAGGCCCAGTCACTAA
TCACGGCTTTTCAACTTCTGTCTTTTCCC
>ORF50_1918.seq 
ACCAGAAGTTTTACTGGAAGCAAGTGAACCACAGTCAACCCTAGCTTACGGGTGCCCTGACATTTCATCTCTTTTGAGA
GATTCATCTTCAACTCAAGAAAATACAGACGAAGAATCTGGCCCGTGCTGCAGCAAGACTCTCAGCCCAGGTGTGCCAC
AGCCTCAATCTGAATATGACCCCAGCCCGACCTCTCCACCTGATTCGGACACTGAGTCATGTGATAGCCAGGTTCGTCC
AGAAAGTACTGACTCCGACACCCATGCAGAAGACGATGATGTTCCTGAAGCACCCCAAGCAGCAAGCCAAACTCAGCCA
ACAACTACCCAAGAGACACAGAGTTGCTGCAGTGTCTACAATCCAGCTACCACTCAGACGGGATTCTACTATAACCAGC
AGTCAAGTaATAATTTTGCCTCTCGTATAGATGCATCTGCCACATCAACCAGTTATGGGTAcCCAGGCCCAGTCACTAA
TCACGGCTTTTCAACTTCTGTCTTTTCCC
>ORF50_3024.seq 
ACCAGAAGTTTTACTGGAAGCAAGTGAACCACAGTCAACCCTAGCTTACGGGTGCCCTGACATTTCATCTCTTTTGAGA
GATTCATCTTCAACTCAAGAAAATACAGACGAAGAATCTGGCCCGTGCTGCAGCAAGACTCTCAGCCCAGGTGTGCCAC
AGCCTCAATCTGAATATGACCCCAGCCCGACCTCTCCACCTGATTCGGACACTGAGTCATGTGATAGCCAGGTTCGTCC
AGAAAGTACTGACTCCGACACCCATGCAGAAGACGATGATGTTCCTGAAGCACCCCAAGCAGCAAGCCAAACTCAGCCA
ACAACTACCCAAGAGACACAGAGTTGCTGCAGTGTCTACAATCCAGCTACCACTCAGACGGGATTCTACTATAACCAGC
AGTCAAGTGATAATTTTGCCTCTCGTATAGATGCATCTGCCACATCAACCAGTTATGGGTAcCCAGGCCCAGTCACTAA
TCACGGCTTTTCAACTTCTGTCTTTTCCC
>ORF50_2010.seq 
ACCAGAAGTTTTACTGGAAGCAAGTGAACCACAGTCAACCCTAGCTTACGGGTGCCCTGACATTTCATCTCTTTTGAGA
GATTCATCTTCAACTCAAGAAAATACAGACGAAGAATCTGGCCCGTGCTGCAGCAAGACTCTCAGCCCAGGTGTGCCAC
AGCCTCAATCTGAATATGACCCCAGCCCGACCTCTCCACCTGATTCGGACACTGAGTCATGTGATAGCCAGGTTCGTCC
AGAAAGTACTGACTCCGACACCCATGCAGAAGACGATGATGTTCCTGAAGCACCCCAAGCAGCAAGCCAAACTCAGCCA
ACAACTACCCAAGAGACACAGAGTTGCTGCAGTGTCTACAATCCAGCTACCACTCAGACGGGATTCTACTATAACCAGC
AGTCAAGTGATAATTTTGCCTCTCGTATAGATGCATCTGCCACATCAACCAGTTATGGGTAcCCAGGCCCAGTCACTAA
TCACGGCTTTTCAACTTCTGTCTTTTCCC
>ORF50_1954.seq 
ACCAGAAGTTTTACTGGAAGCAAGTGAACCACAGTCAACCCTAGCTTACGGGTGCCCTGACATTTCATCTCTTTTGAGA
GATTCATCTTCAACTCAAGAAAATACAGACGAAGAATCTGGCCCGTGCTGCAGCAAGACTCTCAGCCCAGGTGTGCCAC
AGCCTCAATCTGAATATGACCCCAGCCCGACCTCTCCACCTGATTCGGACACTGAGTCATGTGATAGCCAGGTTCGTCC
AGAAAGTACTGACTCCGACACCCATGCAGAAGACGATGATGTTCCTGAAGCACCCCAAGCAGCAAGCCAAACTCAGCCA
ACAACTACCCAAGAGACACAGAGTTGCTGCAGTGTCTACAATCCAGCTACCACTCAGACGGGATTCTACTATAACCAGC
AGTCAAGTGATAATTTTGCCTCTCGTATAGATGCATCTGCCACATCAACCAGTTATGGGTAcCCAGGCCCAGTCACTAA
TCACGGCTTTTCAACTTCTGTCTTTTCCC
>ORF50_1924.seq 
ACCAGAAGTTTTACTGGAAGCAAGTGAACCACAGTCAACCCTAGCTTACGGGTGCCCTGACATTTCATCTCTTTTGAGA
GATTCATCTTCAACTCAAGAAAATACAGACGAAGAATCTGGCCCGTGCTGCAGCAAGACTCTCAGCCCAGGTGTGCCAC
AGCCTCAATCTGAATATGACCCCAGCCCGACCTCTCCACCTGATTCGGACACTGAGTCATGTGATAGCCAGGTTCGTCC
AGAAAGTACTGACTCCGACACCCATGCAGAAGACGATGATGTTCCTGAAGCACCCCAAGCAGCAAGCCAAACTCAGCCA
ACAACTACCCAAGAGACACAGAGTTGCTGCAGTGTCTACAATCCAGCTACCACTCAGACGGGATTCTACTATAACCAGC
AGTCAAGTGATAATTTTGCCTCTCGTATAGATGCATCTGCCACATCAACCAGTTATGGGTAcCCAGGCCCAGTCACTAA
TCACGGCTTTTCAACTTCTGTCTTTTCCC
>ORF50_2138.seq 
ACCAGAAGTTTTACTGGAAGCAAGTGAACCACAGTCAACCCTAGCTTACGGGTGCCCTGACATTTCATCTCTTTTGAGA
GATTCATCTTCAACTCAAGAAAATACAGACGAAGAATCTGGtCCGTGCTGCAGCAAGACTCTCAGCCCAGGTGTGCCAC
AGCCTCAATCTGAATATGACCCCAGCCCGACCTCTCCACCTGATTCGGACACTGAGTCATGTGATAGCCAGGTTCGTCC
AGAAAGTACTGACTCCGACACCCATGCAGAAGACGATGATGTTCCTGAAGCACCCCAAGCAGCAAGCCAAACTCAGCCA
ACAACTACCCAAGAGACACAGAGTTGCTGCAGTGTCTACAATCCAGCTACCACTCAGACGGGATTCTACTATAACCAGC
AGTCAAGTGATAATTTTGCCTCTCGTATAGATGCATCTGCCACATCAACCAGTTATGGGTATCCAGGCCCAGTCACTAA
TCACGGCTTTTCAACTTCTGTCTTTTCCC
>ORF50_2084.seq 
ACCAGAAGTTTTACTGGAAGCAAGTGAACCACAGTCAACCCTAGCTTACGGGTGCCCTGACATTTCATCTCTTTTGAGA
GATTCATCTTtAACTCAAGAAAATACAGACGAAGAATCTGGCCCGTGCTGCAGCAAGACTCTCAGCCCAGGTGTGCCAC
AGCCTCAATCTGAATATGACCCCAGCCCGACCTCTCCACCTGATTCGGACACTGAGTCATGTGATAGCCAGGTTCGTCC
AGAAAGTACTGACTCCGACACCCATGCAGAAGACGATGATGTTCCTGAAGCACCCCAAGCAGCAAGCCAAACTCAGCCA
ACAACTACCCAAGAGACACAGAGTTGCTGCAGTGTCTACAATCCAGCTACCACTCAGACGGGATTCTACTATAACCAGC
AGTCAAGTGATAATTTTGCCTCTCGTATAGATGCATCTGCCACATCAACCAGTTATGGGTATCCAGGCCCAGTCACTAA
TCACGGCTTTTCAACTTCTGTCTTTTCCC
>ORF50cons_2114.seq 
ACCAGAAGTTTTACTGGAAGCAAGTGAACCACAGTCAACCCTAGCTTACGGGTGCCCTGACATTTCATCTCTTTTGAGA
GATTCATCTTCAACTCAAGAAAATACAGACGAAGAATCTGGCCCGTGCTGCAGCAAGACTCTCAGCCCAGGTGTGCCAC
AGCCTCAATCTGAATATGACCCCAGCCCGACCTCTCCACCTGATTCGGACACTGAGTCATGTGATAGCCAGGTTCGTCC
AGAAAGTACTGACTCCGACACCCATGCAGAAGACGATGATGTTCCTGAAGCACCCCAAGCAGCAAGCCAAACTCAGCCA
ACAACTACCCAAGAGACACAGAGTTGCTGCAGTGTCTACAATCCAGCTACCACTCAGACGGGATTCTACTATAACCAGC
AGTCAAGTGATAATTTTGCCTCTCGTATAGATGCATCTGCCACATCAACCAGTTATGGGTATCCAGGCCCAGTCACTAA
TCACGGCTTTTCAACTTCTGTCTTTTCCC
>ORF50cons_2108.seq 
ACCAGAAGTTTTACTGGAAGCAAGTGAACCACAGTCAACCCTAGCTTACGGGTGCCCTGACATTTCATCTCTTTTGAGA
GATTCATCTTCAACTCAAGAAAATACAGACGAAGAATCTGGCCCGTGCTGCAGCAAGACTCTCAGCCCAGGTGTGCCAC
AGCCTCAATCTGAATATGACCCCAGCCCGACCTCTCCACCTGATTCGGACACTGAGTCATGTGATAGCCAGGTTCGTCC
AGAAAGTACTGACTCCGACACCCATGCAGAAGACGATGATGTTCCTGAAGCACCCCAAGCAGCAAGCCAAACTCAGCCA
ACAACTACCCAAGAGACACAGAGTTGCTGCAGTGTCTACAATCCAGCTACCACTCAGACGGGATTCTACTATAACCAGC
AGTCAAGTGATAATTTTGCCTCTCGTATAGATGCATCTGCCACATCAACCAGTTATGGGTATCCAGGCCCAGTCACTAA
TCACGGCTTTTCAACTTCTGTCTTTTCCC
>ORF50cons_2106.seq 
ACCAGAAGTTTTACTGGAAGCAAGTGAACCACAGTCAACCCTAGCTTACGGGTGCCCTGACATTTCATCTCTTTTGAGA
GATTCATCTTCAACTCAAGAAAATACAGACGAAGAATCTGGCCCGTGCTGCAGCAAGACTCTCAGCCCAGGTGTGCCAC
AGCCTCAATCTGAATATGACCCCAGCCCGACCTCTCCACCTGATTCGGACACTGAGTCATGTGATAGCCAGGTTCGTCC
AGAAAGTACTGACTCCGACACCCATGCAGAAGACGATGATGTTCCTGAAGCACCCCAAGCAGCAAGCCAAACTCAGCCA
ACAACTACCCAAGAGACACAGAGTTGCTGCAGTGTCTACAATCCAGCTACCACTCAGACGGGATTCTACTATAACCAGC
AGTCAAGTGATAATTTTGCCTCTCGTATAGATGCATCTGCCACATCAACCAGTTATGGGTATCCAGGCCCAGTCACTAA
TCACGGCTTTTCAACTTCTGTCTTTTCCC
>ORF50cons_2102.seq 
ACCAGAAGTTTTACTGGAAGCAAGTGAACCACAGTCAACCCTAGCTTACGGGTGCCCTGACATTTCATCTCTTTTGAGA
GATTCATCTTCAACTCAAGAAAATACAGACGAAGAATCTGGCCCGTGCTGCAGCAAGACTCTCAGCCCAGGTGTGCCAC
AGCCTCAATCTGAATATGACCCCAGCCCGACCTCTCCACCTGATTCGGACACTGAGTCATGTGATAGCCAGGTTCGTCC
AGAAAGTACTGACTCCGACACCCATGCAGAAGACGATGATGTTCCTGAAGCACCCCAAGCAGCAAGCCAAACTCAGCCA
ACAACTACCCAAGAGACACAGAGTTGCTGCAGTGTCTACAATCCAGCTACCACTCAGACGGGATTCTACTATAACCAGC
AGTCAAGTGATAATTTTGCCTCTCGTATAGATGCATCTGCCACATCAACCAGTTATGGGTATCCAGGCCCAGTCACTAA
TCACGGCTTTTCAACTTCTGTCTTTTCCC
>ORF50cons_2100.seq 
ACCAGAAGTTTTACTGGAAGCAAGTGAACCACAGTCAACCCTAGCTTACGGGTGCCCTGACATTTCATCTCTTTTGAGA
GATTCATCTTCAACTCAAGAAAATACAGACGAAGAATCTGGCCCGTGCTGCAGCAAGACTCTCAGCCCAGGTGTGCCAC
AGCCTCAATCTGAATATGACCCCAGCCCGACCTCTCCACCTGATTCGGACACTGAGTCATGTGATAGCCAGGTTCGTCC
AGAAAGTACTGACTCCGACACCCATGCAGAAGACGATGATGTTCCTGAAGCACCCCAAGCAGCAAGCCAAACTCAGCCA
ACAACTACCCAAGAGACACAGAGTTGCTGCAGTGTCTACAATCCAGCTACCACTCAGACGGGATTCTACTATAACCAGC
AGTCAAGTGATAATTTTGCCTCTCGTATAGATGCATCTGCCACATCAACCAGTTATGGGTATCCAGGCCCAGTCACTAA
TCACGGCTTTTCAACTTCTGTCTTTTCCC
>ORF50cons_2096.seq 
ACCAGAAGTTTTACTGGAAGCAAGTGAACCACAGTCAACCCTAGCTTACGGGTGCCCTGACATTTCATCTCTTTTGAGA
GATTCATCTTCAACTCAAGAAAATACAGACGAAGAATCTGGCCCGTGCTGCAGCAAGACTCTCAGCCCAGGTGTGCCAC
AGCCTCAATCTGAATATGACCCCAGCCCGACCTCTCCACCTGATTCGGACACTGAGTCATGTGATAGCCAGGTTCGTCC
AGAAAGTACTGACTCCGACACCCATGCAGAAGACGATGATGTTCCTGAAGCACCCCAAGCAGCAAGCCAAACTCAGCCA
ACAACTACCCAAGAGACACAGAGTTGCTGCAGTGTCTACAATCCAGCTACCACTCAGACGGGATTCTACTATAACCAGC
AGTCAAGTGATAATTTTGCCTCTCGTATAGATGCATCTGCCACATCAACCAGTTATGGGTATCCAGGCCCAGTCACTAA
TCACGGCTTTTCAACTTCTGTCTTTTCCC
>ORF50cons_2092.seq 
ACCAGAAGTTTTACTGGAAGCAAGTGAACCACAGTCAACCCTAGCTTACGGGTGCCCTGACATTTCATCTCTTTTGAGA
GATTCATCTTCAACTCAAGAAAATACAGACGAAGAATCTGGCCCGTGCTGCAGCAAGACTCTCAGCCCAGGTGTGCCAC
AGCCTCAATCTGAATATGACCCCAGCCCGACCTCTCCACCTGATTCGGACACTGAGTCATGTGATAGCCAGGTTCGTCC
AGAAAGTACTGACTCCGACACCCATGCAGAAGACGATGATGTTCCTGAAGCACCCCAAGCAGCAAGCCAAACTCAGCCA
ACAACTACCCAAGAGACACAGAGTTGCTGCAGTGTCTACAATCCAGCTACCACTCAGACGGGATTCTACTATAACCAGC
AGTCAAGTGATAATTTTGCCTCTCGTATAGATGCATCTGCCACATCAACCAGTTATGGGTATCCAGGCCCAGTCACTAA
TCACGGCTTTTCAACTTCTGTCTTTTCCC
>ORF50cons_2090.seq 
ACCAGAAGTTTTACTGGAAGCAAGTGAACCACAGTCAACCCTAGCTTACGGGTGCCCTGACATTTCATCTCTTTTGAGA
GATTCATCTTCAACTCAAGAAAATACAGACGAAGAATCTGGCCCGTGCTGCAGCAAGACTCTCAGCCCAGGTGTGCCAC
AGCCTCAATCTGAATATGACCCCAGCCCGACCTCTCCACCTGATTCGGACACTGAGTCATGTGATAGCCAGGTTCGTCC
AGAAAGTACTGACTCCGACACCCATGCAGAAGACGATGATGTTCCTGAAGCACCCCAAGCAGCAAGCCAAACTCAGCCA
ACAACTACCCAAGAGACACAGAGTTGCTGCAGTGTCTACAATCCAGCTACCACTCAGACGGGATTCTACTATAACCAGC
AGTCAAGTGATAATTTTGCCTCTCGTATAGATGCATCTGCCACATCAACCAGTTATGGGTATCCAGGCCCAGTCACTAA
TCACGGCTTTTCAACTTCTGTCTTTTCCC
>ORF50cons_2088.seq 
ACCAGAAGTTTTACTGGAAGCAAGTGAACCACAGTCAACCCTAGCTTACGGGTGCCCTGACATTTCATCTCTTTTGAGA
GATTCATCTTCAACTCAAGAAAATACAGACGAAGAATCTGGCCCGTGCTGCAGCAAGACTCTCAGCCCAGGTGTGCCAC
AGCCTCAATCTGAATATGACCCCAGCCCGACCTCTCCACCTGATTCGGACACTGAGTCATGTGATAGCCAGGTTCGTCC
AGAAAGTACTGACTCCGACACCCATGCAGAAGACGATGATGTTCCTGAAGCACCCCAAGCAGCAAGCCAAACTCAGCCA
ACAACTACCCAAGAGACACAGAGTTGCTGCAGTGTCTACAATCCAGCTACCACTCAGACGGGATTCTACTATAACCAGC
AGTCAAGTGATAATTTTGCCTCTCGTATAGATGCATCTGCCACATCAACCAGTTATGGGTATCCAGGCCCAGTCACTAA
TCACGGCTTTTCAACTTCTGTCTTTTCCC
>ORF50cons_2082.seq 
ACCAGAAGTTTTACTGGAAGCAAGTGAACCACAGTCAACCCTAGCTTACGGGTGCCCTGACATTTCATCTCTTTTGAGA
GATTCATCTTCAACTCAAGAAAATACAGACGAAGAATCTGGCCCGTGCTGCAGCAAGACTCTCAGCCCAGGTGTGCCAC
AGCCTCAATCTGAATATGACCCCAGCCCGACCTCTCCACCTGATTCGGACACTGAGTCATGTGATAGCCAGGTTCGTCC
AGAAAGTACTGACTCCGACACCCATGCAGAAGACGATGATGTTCCTGAAGCACCCCAAGCAGCAAGCCAAACTCAGCCA
ACAACTACCCAAGAGACACAGAGTTGCTGCAGTGTCTACAATCCAGCTACCACTCAGACGGGATTCTACTATAACCAGC
AGTCAAGTGATAATTTTGCCTCTCGTATAGATGCATCTGCCACATCAACCAGTTATGGGTATCCAGGCCCAGTCACTAA
TCACGGCTTTTCAACTTCTGTCTTTTCCC
>ORF50cons_2078.seq 
ACCAGAAGTTTTACTGGAAGCAAGTGAACCACAGTCAACCCTAGCTTACGGGTGCCCTGACATTTCATCTCTTTTGAGA
GATTCATCTTCAACTCAAGAAAATACAGACGAAGAATCTGGCCCGTGCTGCAGCAAGACTCTCAGCCCAGGTGTGCCAC
AGCCTCAATCTGAATATGACCCCAGCCCGACCTCTCCACCTGATTCGGACACTGAGTCATGTGATAGCCAGGTTCGTCC
AGAAAGTACTGACTCCGACACCCATGCAGAAGACGATGATGTTCCTGAAGCACCCCAAGCAGCAAGCCAAACTCAGCCA
ACAACTACCCAAGAGACACAGAGTTGCTGCAGTGTCTACAATCCAGCTACCACTCAGACGGGATTCTACTATAACCAGC
AGTCAAGTGATAATTTTGCCTCTCGTATAGATGCATCTGCCACATCAACCAGTTATGGGTATCCAGGCCCAGTCACTAA
TCACGGCTTTTCAACTTCTGTCTTTTCCC
>ORF50cons_2074.seq 
ACCAGAAGTTTTACTGGAAGCAAGTGAACCACAGTCAACCCTAGCTTACGGGTGCCCTGACATTTCATCTCTTTTGAGA
GATTCATCTTCAACTCAAGAAAATACAGACGAAGAATCTGGCCCGTGCTGCAGCAAGACTCTCAGCCCAGGTGTGCCAC
AGCCTCAATCTGAATATGACCCCAGCCCGACCTCTCCACCTGATTCGGACACTGAGTCATGTGATAGCCAGGTTCGTCC
AGAAAGTACTGACTCCGACACCCATGCAGAAGACGATGATGTTCCTGAAGCACCCCAAGCAGCAAGCCAAACTCAGCCA
ACAACTACCCAAGAGACACAGAGTTGCTGCAGTGTCTACAATCCAGCTACCACTCAGACGGGATTCTACTATAACCAGC
AGTCAAGTGATAATTTTGCCTCTCGTATAGATGCATCTGCCACATCAACCAGTTATGGGTATCCAGGCCCAGTCACTAA
TCACGGCTTTTCAACTTCTGTCTTTTCCC
>ORF50cons_2068.seq 
ACCAGAAGTTTTACTGGAAGCAAGTGAACCACAGTCAACCCTAGCTTACGGGTGCCCTGACATTTCATCTCTTTTGAGA
GATTCATCTTCAACTCAAGAAAATACAGACGAAGAATCTGGCCCGTGCTGCAGCAAGACTCTCAGCCCAGGTGTGCCAC
AGCCTCAATCTGAATATGACCCCAGCCCGACCTCTCCACCTGATTCGGACACTGAGTCATGTGATAGCCAGGTTCGTCC
AGAAAGTACTGACTCCGACACCCATGCAGAAGACGATGATGTTCCTGAAGCACCCCAAGCAGCAAGCCAAACTCAGCCA
ACAACTACCCAAGAGACACAGAGTTGCTGCAGTGTCTACAATCCAGCTACCACTCAGACGGGATTCTACTATAACCAGC
AGTCAAGTGATAATTTTGCCTCTCGTATAGATGCATCTGCCACATCAACCAGTTATGGGTATCCAGGCCCAGTCACTAA
TCACGGCTTTTCAACTTCTGTCTTTTCCC
>ORF50cons_2056.seq 
ACCAGAAGTTTTACTGGAAGCAAGTGAACCACAGTCAACCCTAGCTTACGGGTGCCCTGACATTTCATCTCTTTTGAGA
GATTCATCTTCAACTCAAGAAAATACAGACGAAGAATCTGGCCCGTGCTGCAGCAAGACTCTCAGCCCAGGTGTGCCAC
AGCCTCAATCTGAATATGACCCCAGCCCGACCTCTCCACCTGATTCGGACACTGAGTCATGTGATAGCCAGGTTCGTCC
AGAAAGTACTGACTCCGACACCCATGCAGAAGACGATGATGTTCCTGAAGCACCCCAAGCAGCAAGCCAAACTCAGCCA
ACAACTACCCAAGAGACACAGAGTTGCTGCAGTGTCTACAATCCAGCTACCACTCAGACGGGATTCTACTATAACCAGC
AGTCAAGTGATAATTTTGCCTCTCGTATAGATGCATCTGCCACATCAACCAGTTATGGGTATCCAGGCCCAGTCACTAA
TCACGGCTTTTCAACTTCTGTCTTTTCCC
>ORF50cons_2054.seq 
ACCAGAAGTTTTACTGGAAGCAAGTGAACCACAGTCAACCCTAGCTTACGGGTGCCCTGACATTTCATCTCTTTTGAGA
GATTCATCTTCAACTCAAGAAAATACAGACGAAGAATCTGGCCCGTGCTGCAGCAAGACTCTCAGCCCAGGTGTGCCAC
AGCCTCAATCTGAATATGACCCCAGCCCGACCTCTCCACCTGATTCGGACACTGAGTCATGTGATAGCCAGGTTCGTCC
AGAAAGTACTGACTCCGACACCCATGCAGAAGACGATGATGTTCCTGAAGCACCCCAAGCAGCAAGCCAAACTCAGCCA
ACAACTACCCAAGAGACACAGAGTTGCTGCAGTGTCTACAATCCAGCTACCACTCAGACGGGATTCTACTATAACCAGC
AGTCAAGTGATAATTTTGCCTCTCGTATAGATGCATCTGCCACATCAACCAGTTATGGGTATCCAGGCCCAGTCACTAA
TCACGGCTTTTCAACTTCTGTCTTTTCCC
>ORF50cons_2052.seq 
ACCAGAAGTTTTACTGGAAGCAAGTGAACCACAGTCAACCCTAGCTTACGGGTGCCCTGACATTTCATCTCTTTTGAGA
GATTCATCTTCAACTCAAGAAAATACAGACGAAGAATCTGGCCCGTGCTGCAGCAAGACTCTCAGCCCAGGTGTGCCAC
AGCCTCAATCTGAATATGACCCCAGCCCGACCTCTCCACCTGATTCGGACACTGAGTCATGTGATAGCCAGGTTCGTCC
AGAAAGTACTGACTCCGACACCCATGCAGAAGACGATGATGTTCCTGAAGCACCCCAAGCAGCAAGCCAAACTCAGCCA
ACAACTACCCAAGAGACACAGAGTTGCTGCAGTGTCTACAATCCAGCTACCACTCAGACGGGATTCTACTATAACCAGC
AGTCAAGTGATAATTTTGCCTCTCGTATAGATGCATCTGCCACATCAACCAGTTATGGGTATCCAGGCCCAGTCACTAA
TCACGGCTTTTCAACTTCTGTCTTTTCCC
>ORF50cons_2046.seq 
ACCAGAAGTTTTACTGGAAGCAAGTGAACCACAGTCAACCCTAGCTTACGGGTGCCCTGACATTTCATCTCTTTTGAGA
GATTCATCTTCAACTCAAGAAAATACAGACGAAGAATCTGGCCCGTGCTGCAGCAAGACTCTCAGCCCAGGTGTGCCAC
AGCCTCAATCTGAATATGACCCCAGCCCGACCTCTCCACCTGATTCGGACACTGAGTCATGTGATAGCCAGGTTCGTCC
AGAAAGTACTGACTCCGACACCCATGCAGAAGACGATGATGTTCCTGAAGCACCCCAAGCAGCAAGCCAAACTCAGCCA
ACAACTACCCAAGAGACACAGAGTTGCTGCAGTGTCTACAATCCAGCTACCACTCAGACGGGATTCTACTATAACCAGC
AGTCAAGTGATAATTTTGCCTCTCGTATAGATGCATCTGCCACATCAACCAGTTATGGGTATCCAGGCCCAGTCACTAA
TCACGGCTTTTCAACTTCTGTCTTTTCCC
>ORF50cons_2040.seq 
ACCAGAAGTTTTACTGGAAGCAAGTGAACCACAGTCAACCCTAGCTTACGGGTGCCCTGACATTTCATCTCTTTTGAGA
GATTCATCTTCAACTCAAGAAAATACAGACGAAGAATCTGGCCCGTGCTGCAGCAAGACTCTCAGCCCAGGTGTGCCAC
AGCCTCAATCTGAATATGACCCCAGCCCGACCTCTCCACCTGATTCGGACACTGAGTCATGTGATAGCCAGGTTCGTCC
AGAAAGTACTGACTCCGACACCCATGCAGAAGACGATGATGTTCCTGAAGCACCCCAAGCAGCAAGCCAAACTCAGCCA
ACAACTACCCAAGAGACACAGAGTTGCTGCAGTGTCTACAATCCAGCTACCACTCAGACGGGATTCTACTATAACCAGC
AGTCAAGTGATAATTTTGCCTCTCGTATAGATGCATCTGCCACATCAACCAGTTATGGGTATCCAGGCCCAGTCACTAA
TCACGGCTTTTCAACTTCTGTCTTTTCCC
>ORF50cons_2038.seq 
ACCAGAAGTTTTACTGGAAGCAAGTGAACCACAGTCAACCCTAGCTTACGGGTGCCCTGACATTTCATCTCTTTTGAGA
GATTCATCTTCAACTCAAGAAAATACAGACGAAGAATCTGGCCCGTGCTGCAGCAAGACTCTCAGCCCAGGTGTGCCAC
AGCCTCAATCTGAATATGACCCCAGCCCGACCTCTCCACCTGATTCGGACACTGAGTCATGTGATAGCCAGGTTCGTCC
AGAAAGTACTGACTCCGACACCCATGCAGAAGACGATGATGTTCCTGAAGCACCCCAAGCAGCAAGCCAAACTCAGCCA
ACAACTACCCAAGAGACACAGAGTTGCTGCAGTGTCTACAATCCAGCTACCACTCAGACGGGATTCTACTATAACCAGC
AGTCAAGTGATAATTTTGCCTCTCGTATAGATGCATCTGCCACATCAACCAGTTATGGGTATCCAGGCCCAGTCACTAA
TCACGGCTTTTCAACTTCTGTCTTTTCCC
>ORF50cons_2030.seq 
ACCAGAAGTTTTACTGGAAGCAAGTGAACCACAGTCAACCCTAGCTTACGGGTGCCCTGACATTTCATCTCTTTTGAGA
GATTCATCTTCAACTCAAGAAAATACAGACGAAGAATCTGGCCCGTGCTGCAGCAAGACTCTCAGCCCAGGTGTGCCAC
AGCCTCAATCTGAATATGACCCCAGCCCGACCTCTCCACCTGATTCGGACACTGAGTCATGTGATAGCCAGGTTCGTCC
AGAAAGTACTGACTCCGACACCCATGCAGAAGACGATGATGTTCCTGAAGCACCCCAAGCAGCAAGCCAAACTCAGCCA
ACAACTACCCAAGAGACACAGAGTTGCTGCAGTGTCTACAATCCAGCTACCACTCAGACGGGATTCTACTATAACCAGC
AGTCAAGTGATAATTTTGCCTCTCGTATAGATGCATCTGCCACATCAACCAGTTATGGGTATCCAGGCCCAGTCACTAA
TCACGGCTTTTCAACTTCTGTCTTTTCCC
>ORF50cons_2022.seq 
ACCAGAAGTTTTACTGGAAGCAAGTGAACCACAGTCAACCCTAGCTTACGGGTGCCCTGACATTTCATCTCTTTTGAGA
GATTCATCTTCAACTCAAGAAAATACAGACGAAGAATCTGGCCCGTGCTGCAGCAAGACTCTCAGCCCAGGTGTGCCAC
AGCCTCAATCTGAATATGACCCCAGCCCGACCTCTCCACCTGATTCGGACACTGAGTCATGTGATAGCCAGGTTCGTCC
AGAAAGTACTGACTCCGACACCCATGCAGAAGACGATGATGTTCCTGAAGCACCCCAAGCAGCAAGCCAAACTCAGCCA
ACAACTACCCAAGAGACACAGAGTTGCTGCAGTGTCTACAATCCAGCTACCACTCAGACGGGATTCTACTATAACCAGC
AGTCAAGTGATAATTTTGCCTCTCGTATAGATGCATCTGCCACATCAACCAGTTATGGGTATCCAGGCCCAGTCACTAA
TCACGGCTTTTCAACTTCTGTCTTTTCCC
>ORF50cons_2012.seq 
ACCAGAAGTTTTACTGGAAGCAAGTGAACCACAGTCAACCCTAGCTTACGGGTGCCCTGACATTTCATCTCTTTTGAGA
GATTCATCTTCAACTCAAGAAAATACAGACGAAGAATCTGGCCCGTGCTGCAGCAAGACTCTCAGCCCAGGTGTGCCAC
AGCCTCAATCTGAATATGACCCCAGCCCGACCTCTCCACCTGATTCGGACACTGAGTCATGTGATAGCCAGGTTCGTCC
AGAAAGTACTGACTCCGACACCCATGCAGAAGACGATGATGTTCCTGAAGCACCCCAAGCAGCAAGCCAAACTCAGCCA
ACAACTACCCAAGAGACACAGAGTTGCTGCAGTGTCTACAATCCAGCTACCACTCAGACGGGATTCTACTATAACCAGC
AGTCAAGTGATAATTTTGCCTCTCGTATAGATGCATCTGCCACATCAACCAGTTATGGGTATCCAGGCCCAGTCACTAA
TCACGGCTTTTCAACTTCTGTCTTTTCCC
>ORF50cons_1950.seq 
ACCAGAAGTTTTACTGGAAGCAAGTGAACCACAGTCAACCCTAGCTTACGGGTGCCCTGACATTTCATCTCTTTTGAGA
GATTCATCTTCAACTCAAGAAAATACAGACGAAGAATCTGGCCCGTGCTGCAGCAAGACTCTCAGCCCAGGTGTGCCAC
AGCCTCAATCTGAATATGACCCCAGCCCGACCTCTCCACCTGATTCGGACACTGAGTCATGTGATAGCCAGGTTCGTCC
AGAAAGTACTGACTCCGACACCCATGCAGAAGACGATGATGTTCCTGAAGCACCCCAAGCAGCAAGCCAAACTCAGCCA
ACAACTACCCAAGAGACACAGAGTTGCTGCAGTGTCTACAATCCAGCTACCACTCAGACGGGATTCTACTATAACCAGC
AGTCAAGTGATAATTTTGCCTCTCGTATAGATGCATCTGCCACATCAACCAGTTATGGGTATCCAGGCCCAGTCACTAA
TCACGGCTTTTCAACTTCTGTCTTTTCCC
>ORF50cons_1948.seq 
ACCAGAAGTTTTACTGGAAGCAAGTGAACCACAGTCAACCCTAGCTTACGGGTGCCCTGACATTTCATCTCTTTTGAGA
GATTCATCTTCAACTCAAGAAAATACAGACGAAGAATCTGGCCCGTGCTGCAGCAAGACTCTCAGCCCAGGTGTGCCAC
AGCCTCAATCTGAATATGACCCCAGCCCGACCTCTCCACCTGATTCGGACACTGAGTCATGTGATAGCCAGGTTCGTCC
AGAAAGTACTGACTCCGACACCCATGCAGAAGACGATGATGTTCCTGAAGCACCCCAAGCAGCAAGCCAAACTCAGCCA
ACAACTACCCAAGAGACACAGAGTTGCTGCAGTGTCTACAATCCAGCTACCACTCAGACGGGATTCTACTATAACCAGC
AGTCAAGTGATAATTTTGCCTCTCGTATAGATGCATCTGCCACATCAACCAGTTATGGGTATCCAGGCCCAGTCACTAA
TCACGGCTTTTCAACTTCTGTCTTTTCCC
>ORF50cons_1946.seq 
ACCAGAAGTTTTACTGGAAGCAAGTGAACCACAGTCAACCCTAGCTTACGGGTGCCCTGACATTTCATCTCTTTTGAGA
GATTCATCTTCAACTCAAGAAAATACAGACGAAGAATCTGGCCCGTGCTGCAGCAAGACTCTCAGCCCAGGTGTGCCAC
AGCCTCAATCTGAATATGACCCCAGCCCGACCTCTCCACCTGATTCGGACACTGAGTCATGTGATAGCCAGGTTCGTCC
AGAAAGTACTGACTCCGACACCCATGCAGAAGACGATGATGTTCCTGAAGCACCCCAAGCAGCAAGCCAAACTCAGCCA
ACAACTACCCAAGAGACACAGAGTTGCTGCAGTGTCTACAATCCAGCTACCACTCAGACGGGATTCTACTATAACCAGC
AGTCAAGTGATAATTTTGCCTCTCGTATAGATGCATCTGCCACATCAACCAGTTATGGGTATCCAGGCCCAGTCACTAA
TCACGGCTTTTCAACTTCTGTCTTTTCCC
>ORF50cons_1235.seq 
ACCAGAAGTTTTACTGGAAGCAAGTGAACCACAGTCAACCCTAGCTTACGGGTGCCCTGACATTTCATCTCTTTTGAGA
GATTCATCTTCAACTCAAGAAAATACAGACGAAGAATCTGGCCCGTGCTGCAGCAAGACTCTCAGCCCAGGTGTGCCAC
AGCCTCAATCTGAATATGACCCCAGCCCGACCTCTCCACCTGATTCGGACACTGAGTCATGTGATAGCCAGGTTCGTCC
AGAAAGTACTGACTCCGACACCCATGCAGAAGACGATGATGTTCCTGAAGCACCCCAAGCAGCAAGCCAAACTCAGCCA
ACAACTACCCAAGAGACACAGAGTTGCTGCAGTGTCTACAATCCAGCTACCACTCAGACGGGATTCTACTATAACCAGC
AGTCAAGTGATAATTTTGCCTCTCGTATAGATGCATCTGCCACATCAACCAGTTATGGGTATCCAGGCCCAGTCACTAA
TCACGGCTTTTCAACTTCTGTCTTTTCCC
>ORF50cons_1231.seq 
ACCAGAAGTTTTACTGGAAGCAAGTGAACCACAGTCAACCCTAGCTTACGGGTGCCCTGACATTTCATCTCTTTTGAGA
GATTCATCTTCAACTCAAGAAAATACAGACGAAGAATCTGGCCCGTGCTGCAGCAAGACTCTCAGCCCAGGTGTGCCAC
AGCCTCAATCTGAATATGACCCCAGCCCGACCTCTCCACCTGATTCGGACACTGAGTCATGTGATAGCCAGGTTCGTCC
AGAAAGTACTGACTCCGACACCCATGCAGAAGACGATGATGTTCCTGAAGCACCCCAAGCAGCAAGCCAAACTCAGCCA
ACAACTACCCAAGAGACACAGAGTTGCTGCAGTGTCTACAATCCAGCTACCACTCAGACGGGATTCTACTATAACCAGC
AGTCAAGTGATAATTTTGCCTCTCGTATAGATGCATCTGCCACATCAACCAGTTATGGGTATCCAGGCCCAGTCACTAA
TCACGGCTTTTCAACTTCTGTCTTTTCCC
>ORF50cons_1229.seq 
ACCAGAAGTTTTACTGGAAGCAAGTGAACCACAGTCAACCCTAGCTTACGGGTGCCCTGACATTTCATCTCTTTTGAGA
GATTCATCTTCAACTCAAGAAAATACAGACGAAGAATCTGGCCCGTGCTGCAGCAAGACTCTCAGCCCAGGTGTGCCAC
AGCCTCAATCTGAATATGACCCCAGCCCGACCTCTCCACCTGATTCGGACACTGAGTCATGTGATAGCCAGGTTCGTCC
AGAAAGTACTGACTCCGACACCCATGCAGAAGACGATGATGTTCCTGAAGCACCCCAAGCAGCAAGCCAAACTCAGCCA
ACAACTACCCAAGAGACACAGAGTTGCTGCAGTGTCTACAATCCAGCTACCACTCAGACGGGATTCTACTATAACCAGC
AGTCAAGTGATAATTTTGCCTCTCGTATAGATGCATCTGCCACATCAACCAGTTATGGGTATCCAGGCCCAGTCACTAA
TCACGGCTTTTCAACTTCTGTCTTTTCCC
>ORF50cons_1082.seq 
ACCAGAAGTTTTACTGGAAGCAAGTGAACCACAGTCAACCCTAGCTTACGGGTGCCCTGACATTTCATCTCTTTTGAGA
GATTCATCTTCAACTCAAGAAAATACAGACGAAGAATCTGGCCCGTGCTGCAGCAAGACTCTCAGCCCAGGTGTGCCAC
AGCCTCAATCTGAATATGACCCCAGCCCGACCTCTCCACCTGATTCGGACACTGAGTCATGTGATAGCCAGGTTCGTCC
AGAAAGTACTGACTCCGACACCCATGCAGAAGACGATGATGTTCCTGAAGCACCCCAAGCAGCAAGCCAAACTCAGCCA
ACAACTACCCAAGAGACACAGAGTTGCTGCAGTGTCTACAATCCAGCTACCACTCAGACGGGATTCTACTATAACCAGC
AGTCAAGTGATAATTTTGCCTCTCGTATAGATGCATCTGCCACATCAACCAGTTATGGGTATCCAGGCCCAGTCACTAA
TCACGGCTTTTCAACTTCTGTCTTTTCCC
